# Supplementary material for: 1-Methyl-2,6-cis-distyrylpiperidine
Source: Acta Crystallogr Sect E Struct Rep Online. 2009 Dec 9;66(Pt 1):o77. doi: 10.1107/S1600536809049617 (PMC2980188; doi:10.1107/S1600536809049617)
Supplement: Supplementary file 1 [file e-66-00o77-sup1.cif]

##############################################################################
###                                                                        ###
###        Electronic paper (Acta Crystallographica Section E)             ###
###                                                                        ###
##############################################################################
#                                                                            #
# This CIF contains the data in a paper accepted for publication in Acta     #
# Crystallographica Section E. It conforms to the requirements of Notes      #
# for Authors for Section E, and has been peer reviewed under the auspices   #
# of the IUCr Commission on Journals.                                        #
#                                                                            #
# Full details of the Crystallographic Information File format               #
# are given in the paper "The Crystallographic Information File (CIF):       #
# a New Standard Archive File for Crystallography" by S. R. Hall, F. H.      #
# Allen and I. D. Brown [Acta Cryst. (1991), A47, 655-685].                  #
#                                                                            #
# The current version of the core CIF dictionary is obtainable from          #
# ftp://ftp.iucr.org/pub/cif_core.dic. The current version number is 2.4.    #
#                                                                            #
# Software is freely available for graphical display of the structure(s) in  #
# this CIF.  For information consult the CIF home page http://www.iucr.org/  #
# cif/home.html                                                              #
#                                                                            #
# This file may be used for bona fide research purposes within the           #
# scientific community so long as proper attribution is given to the journal # 
# article from which it was obtained.                                        #
#                                                                            #
##############################################################################
                                             
data_global
_audit_creation_method     'SHELXL97 CIF, edited IUCr template'
_journal_data_validation_number     ?
_journal_date_recd_electronic     2009-11-18
_journal_date_accepted     2009-11-19
_journal_name_full     'Acta Crystallographica, Section E'
_journal_year     2010
_journal_volume     66
_journal_issue      1
_journal_page_first     o77
_journal_page_last     o77
_journal_paper_category     QO
_journal_coeditor_code     HG2598
_publ_contact_author_name     'Dr P. A. Crooks'
_publ_contact_author_address
;
Dept. of Pharmaceutical Sciences
College of Pharmacy
University of Kentucky
Lexington KY 40536
USA
;
_publ_contact_author_email     'pcrooks@email.uky.edu'
_publ_contact_author_fax     '859 257 7585'
_publ_contact_author_phone     '859 257 1718'
_publ_section_title
;
1-Methyl-2,6-<i>cis</i>-distyrylpiperidine
;
loop_
    _publ_author_name
    _publ_author_address
    'Zheng, Guangrong'
;
Department of Pharmaceutical Sciences
College of Pharmacy
University of Kentucky
Lexington
KY 40536
USA
;
    'Parkin, Sean'
;
Department of Chemistry
University of Kentucky
Lexington
KY 40536
USA
;
    'Dwoskin, Linda P.'
;
Department of Pharmaceutical Sciences
College of Pharmacy
University of Kentucky
Lexington
KY 40536
USA
;
    'Crooks, Peter A.'
;
Department of Pharmaceutical Sciences
College of Pharmacy
University of Kentucky
Lexington
KY 40536
USA
;
data_I
_audit_creation_method     SHELXL-97
_chemical_name_systematic
;
1-Methyl-2,6-<i>cis</i>-distyrylpiperidine
;
_chemical_name_common     ?
_chemical_formula_moiety     'C22 H25 N'
_chemical_formula_sum     'C22 H25 N'
_chemical_formula_iupac     'C22 H25 N'
_chemical_formula_weight     303.43
_chemical_melting_point     ?
_symmetry_cell_setting     orthorhombic
_symmetry_space_group_name_H-M     'P n m a'
_symmetry_space_group_name_Hall     '-P 2ac 2n'
loop_
    _symmetry_equiv_pos_as_xyz
    'x, y, z'
    '-x+1/2, -y, z+1/2'
    'x+1/2, -y+1/2, -z+1/2'
    '-x, y+1/2, -z'
    '-x, -y, -z'
    'x-1/2, y, -z-1/2'
    '-x-1/2, y-1/2, z-1/2'
    'x, -y-1/2, z'
_cell_length_a     17.3766(2)
_cell_length_b     18.1774(6)
_cell_length_c     5.5354(7)
_cell_angle_alpha     90.00
_cell_angle_beta     90.00
_cell_angle_gamma     90.00
_cell_volume     1748.3(2)
_cell_formula_units_Z     4
_cell_measurement_reflns_used     12455
_cell_measurement_theta_min     1.00
_cell_measurement_theta_max     27.48
_cell_measurement_temperature     173(2)
_exptl_crystal_description     'irregular block'
_exptl_crystal_colour     colourless
_exptl_crystal_size_max     0.40
_exptl_crystal_size_mid     0.25
_exptl_crystal_size_min     0.20
_exptl_crystal_density_diffrn     1.153
_exptl_crystal_density_meas     ?
_exptl_crystal_density_method     'not measured'
_exptl_crystal_F_000     656
_exptl_absorpt_coefficient_mu     0.066
_exptl_absorpt_correction_type     none
_exptl_absorpt_process_details     ?
_exptl_absorpt_correction_T_min     .
_exptl_absorpt_correction_T_max     .
_exptl_special_details
;
;
_diffrn_ambient_temperature     173.0(10)
_diffrn_radiation_type     MoK\a
_diffrn_radiation_wavelength     0.71073
_diffrn_radiation_source     'fine-focus sealed tube'
_diffrn_radiation_monochromator     graphite
_diffrn_measurement_device_type     'Nonius KappaCCD diffractometer'
_diffrn_measurement_method     '\w scans at fixed \c = 55\%'
_diffrn_detector_area_resol_mean     18
_diffrn_reflns_number     12693
_diffrn_reflns_av_R_equivalents     0.0443
_diffrn_reflns_av_sigmaI/netI     0.0334
_diffrn_reflns_theta_min     2.24
_diffrn_reflns_theta_max     27.50
_diffrn_reflns_theta_full     27.50
_diffrn_measured_fraction_theta_max     1.000
_diffrn_measured_fraction_theta_full     1.000
_diffrn_reflns_limit_h_min     -22
_diffrn_reflns_limit_h_max     22
_diffrn_reflns_limit_k_min     -23
_diffrn_reflns_limit_k_max     23
_diffrn_reflns_limit_l_min     -7
_diffrn_reflns_limit_l_max     7
_diffrn_standards_number     0
_diffrn_standards_interval_count     .
_diffrn_standards_interval_time     .
_diffrn_standards_decay_%     ?
_refine_special_details
;
Refinement of <i>F</i>^2^ against ALL reflections. The weighted <i>R</i>-factor
<i>wR</i> and goodness of fit <i>S</i> are based on <i>F</i>^2^, conventional
<i>R</i>-factors <i>R</i> are based on <i>F</i>, with <i>F</i> set to zero for
negative <i>F</i>^2^. The threshold expression of <i>F</i>^2^ >
\s(<i>F</i>^2^) is used only for calculating <i>R</i>-factors(gt) <i>etc</i>.
and is not relevant to the choice of reflections for refinement.
<i>R</i>-factors based on <i>F</i>^2^ are statistically about twice as large
as those based on <i>F</i>, and <i>R</i>- factors based on ALL data will be
even larger.
;
_reflns_number_total     2077
_reflns_number_gt     1624
_reflns_threshold_expression     I>2\s(I)
_refine_ls_structure_factor_coef     Fsqd
_refine_ls_matrix_type     full
_refine_ls_R_factor_all     0.0716
_refine_ls_R_factor_gt     0.0510
_refine_ls_wR_factor_gt     0.0970
_refine_ls_wR_factor_ref     0.1049
_refine_ls_goodness_of_fit_ref     1.095
_refine_ls_restrained_S_all     1.095
_refine_ls_number_reflns     2077
_refine_ls_number_parameters     110
_refine_ls_number_restraints     0
_refine_ls_hydrogen_treatment     constr
_refine_ls_weighting_scheme     calc
_refine_ls_weighting_details
         'calc w=1/[\s^2^(Fo^2^)+(0.0317P)^2^+0.5260P] where P=(Fo^2^+2Fc^2^)/3'
_atom_sites_solution_hydrogens     geom
_atom_sites_solution_primary     direct
_atom_sites_solution_secondary     difmap
_refine_ls_shift/su_max     0.001
_refine_ls_shift/su_mean     0.000
_refine_diff_density_max     .192
_refine_diff_density_min     -.163
_refine_ls_extinction_method     'SHELXL97 (Sheldrick, 2008)'
_refine_ls_extinction_coef     0.0098(16)
_refine_ls_extinction_expression
                                  'Fc^*^=kFc[1+0.001xFc^2^\l^3^/sin(2\q)]^-1/4^'
loop_
    _atom_type_symbol
    _atom_type_description
    _atom_type_scat_dispersion_real
    _atom_type_scat_dispersion_imag
    _atom_type_scat_source
    'C' 'C' .0033 .0016 'International Tables Vol C Tables 4.2.6.8 and 6.1.1.4'
    'H' 'H' .0000 .0000 'International Tables Vol C Tables 4.2.6.8 and 6.1.1.4'
    'N' 'N' .0061 .0033 'International Tables Vol C Tables 4.2.6.8 and 6.1.1.4'
_computing_data_collection     'COLLECT (Nonius, 1998)'
_computing_cell_refinement     'SCALEPACK (Otwinowski & Minor, 1997)'
_computing_data_reduction     'DENZO-SMN (Otwinowski & Minor, 1997)'
_computing_structure_solution     'SHELXS97 (Sheldrick, 2008)'
_computing_structure_refinement     'SHELXL97 (Sheldrick, 2008)'
_computing_molecular_graphics     'XP in Siemens SHELXTL (Sheldrick, 2008)'
_computing_publication_material
;
SHELX97 (Sheldrick, 2008) and local procedures
;
loop_
    _atom_site_type_symbol
    _atom_site_label
    _atom_site_fract_x
    _atom_site_fract_y
    _atom_site_fract_z
    _atom_site_U_iso_or_equiv
    _atom_site_adp_type
    _atom_site_calc_flag
    _atom_site_refinement_flags
    _atom_site_occupancy
    _atom_site_disorder_assembly
    _atom_site_disorder_group
    N N1 0.09202(8) 0.2500 0.1454(3) 0.0293(4) Uani d S 1 . .
    C C1 0.14851(11) 0.2500 0.3409(4) 0.0380(5) Uani d S 1 . .
    H H1A 0.1238 0.2500 0.5016 0.046 Uiso d SR 1 . .
    H H1B 0.1809 0.2955 0.3259 0.046 Uiso d R 1 . .
    C C2 0.04374(7) 0.18311(6) 0.1549(2) 0.0291(3) Uani d . 1 . .
    H H2 0.0129 0.1845 0.3073 0.035 Uiso calc R 1 . .
    C C3 -0.01177(8) 0.18156(7) -0.0582(2) 0.0344(3) Uani d . 1 . .
    H H3A 0.0180 0.1770 -0.2100 0.041 Uiso calc R 1 . .
    H H3B -0.0453 0.1378 -0.0443 0.041 Uiso calc R 1 . .
    C C4 -0.06143(11) 0.2500 -0.0703(4) 0.0397(5) Uani d S 1 . .
    H H4A -0.0912 0.2500 -0.2228 0.048 Uiso calc SR 1 . .
    H H4B -0.0983 0.2500 0.0659 0.048 Uiso calc SR 1 . .
    C C5 0.09154(7) 0.11450(7) 0.1566(2) 0.0302(3) Uani d . 1 . .
    H H5 0.1269 0.1079 0.0274 0.036 Uiso calc R 1 . .
    C C6 0.08859(7) 0.06248(7) 0.3230(2) 0.0304(3) Uani d . 1 . .
    H H6 0.0547 0.0709 0.4547 0.036 Uiso calc R 1 . .
    C C7 0.13201(7) -0.00733(7) 0.3274(2) 0.0280(3) Uani d . 1 . .
    C C8 0.12316(7) -0.05457(7) 0.5236(2) 0.0349(3) Uani d . 1 . .
    H H8 0.0885 -0.0419 0.6497 0.042 Uiso calc R 1 . .
    C C9 0.16422(8) -0.11997(7) 0.5374(3) 0.0412(4) Uani d . 1 . .
    H H9 0.1574 -0.1517 0.6720 0.049 Uiso calc R 1 . .
    C C10 0.21478(8) -0.13885(7) 0.3562(3) 0.0411(4) Uani d . 1 . .
    H H10 0.2430 -0.1835 0.3655 0.049 Uiso calc R 1 . .
    C C11 0.22423(8) -0.09261(7) 0.1615(3) 0.0386(4) Uani d . 1 . .
    H H11 0.2591 -0.1055 0.0363 0.046 Uiso calc R 1 . .
    C C12 0.18351(7) -0.02768(7) 0.1467(2) 0.0330(3) Uani d . 1 . .
    H H12 0.1907 0.0036 0.0111 0.040 Uiso calc R 1 . .
loop_
    _atom_site_aniso_label
    _atom_site_aniso_U_11
    _atom_site_aniso_U_22
    _atom_site_aniso_U_33
    _atom_site_aniso_U_12
    _atom_site_aniso_U_13
    _atom_site_aniso_U_23
    N1 0.0269(8) 0.0241(8) 0.0369(9) 0.000 -0.0038(7) 0.000
    C1 0.0347(10) 0.0307(10) 0.0486(12) 0.000 -0.0101(9) 0.000
    C2 0.0291(6) 0.0251(7) 0.0332(7) -0.0001(5) 0.0003(5) -0.0005(5)
    C3 0.0362(7) 0.0278(7) 0.0391(8) -0.0025(6) -0.0059(6) -0.0027(6)
    C4 0.0369(11) 0.0326(10) 0.0496(12) 0.000 -0.0143(9) 0.000
    C5 0.0289(6) 0.0273(7) 0.0345(7) -0.0013(5) 0.0019(6) -0.0016(6)
    C6 0.0279(6) 0.0297(7) 0.0334(7) -0.0020(5) 0.0010(5) -0.0031(6)
    C7 0.0254(6) 0.0242(6) 0.0342(7) -0.0038(5) -0.0053(5) -0.0012(5)
    C8 0.0314(7) 0.0371(7) 0.0361(8) -0.0054(6) 0.0003(6) 0.0011(6)
    C9 0.0450(8) 0.0315(7) 0.0471(9) -0.0099(6) -0.0089(7) 0.0125(7)
    C10 0.0385(8) 0.0220(7) 0.0628(10) 0.0007(6) -0.0101(7) -0.0027(7)
    C11 0.0373(8) 0.0303(7) 0.0482(9) -0.0008(6) 0.0012(7) -0.0079(7)
    C12 0.0362(7) 0.0281(7) 0.0348(7) -0.0031(6) -0.0005(6) 0.0015(6)
_geom_special_details
;
All e.s.d.'s (except the e.s.d. in the dihedral angle between two l.s. planes)
are estimated using the full covariance matrix. The cell e.s.d.'s are taken
into account individually in the estimation of e.s.d.'s in distances, angles
and torsion angles; correlations between e.s.d.'s in cell parameters are only
used when they are defined by crystal symmetry. An approximate (isotropic)
treatment of cell e.s.d.'s is used for estimating e.s.d.'s involving l.s.
planes.
;
loop_
    _geom_bond_atom_site_label_1
    _geom_bond_atom_site_label_2
    _geom_bond_site_symmetry_2
    _geom_bond_distance
    _geom_bond_publ_flag
    N1 C1 . 1.461(2) ?
    N1 C2 8_565 1.4781(14) ?
    N1 C2 . 1.4781(14) y
    C1 H1A . 0.9877 ?
    C1 H1B . 1.0042 ?
    C2 C5 . 1.4984(16) ?
    C2 C3 . 1.5238(17) ?
    C2 H2 . 1.0000 ?
    C3 C4 . 1.5155(16) y
    C3 H3A . 0.9900 ?
    C3 H3B . 0.9900 ?
    C4 C3 8_565 1.5154(16) ?
    C4 H4A . 0.9900 ?
    C4 H4B . 0.9900 ?
    C5 C6 . 1.3210(17) ?
    C5 H5 . 0.9500 ?
    C6 C7 . 1.4765(17) ?
    C6 H6 . 0.9500 ?
    C7 C12 . 1.3922(17) ?
    C7 C8 . 1.3930(18) ?
    C8 C9 . 1.3885(19) ?
    C8 H8 . 0.9500 ?
    C9 C10 . 1.377(2) ?
    C9 H9 . 0.9500 ?
    C10 C11 . 1.3765(19) ?
    C10 H10 . 0.9500 ?
    C11 C12 . 1.3785(18) ?
    C11 H11 . 0.9500 ?
    C12 H12 . 0.9500 ?
loop_
    _geom_angle_atom_site_label_1
    _geom_angle_atom_site_label_2
    _geom_angle_atom_site_label_3
    _geom_angle_site_symmetry_1
    _geom_angle_site_symmetry_3
    _geom_angle
    _geom_angle_publ_flag
    C1 N1 C2 . 8_565 110.79(9) ?
    C1 N1 C2 . . 110.79(9) y
    C2 N1 C2 8_565 . 110.68(13) ?
    N1 C1 H1A . . 112.1 ?
    N1 C1 H1B . . 108.4 ?
    H1A C1 H1B . . 108.5 ?
    N1 C2 C5 . . 111.73(10) ?
    N1 C2 C3 . . 110.30(11) ?
    C5 C2 C3 . . 109.90(10) ?
    N1 C2 H2 . . 108.3 ?
    C5 C2 H2 . . 108.3 ?
    C3 C2 H2 . . 108.3 ?
    C4 C3 C2 . . 112.31(11) ?
    C4 C3 H3A . . 109.1 ?
    C2 C3 H3A . . 109.1 ?
    C4 C3 H3B . . 109.1 ?
    C2 C3 H3B . . 109.1 ?
    H3A C3 H3B . . 107.9 ?
    C3 C4 C3 8_565 . 110.34(15) ?
    C3 C4 H4A 8_565 . 109.6 ?
    C3 C4 H4A . . 109.6 ?
    C3 C4 H4B 8_565 . 109.6 ?
    C3 C4 H4B . . 109.6 ?
    H4A C4 H4B . . 108.1 ?
    C6 C5 C2 . . 125.35(12) ?
    C6 C5 H5 . . 117.3 ?
    C2 C5 H5 . . 117.3 ?
    C5 C6 C7 . . 127.36(12) ?
    C5 C6 H6 . . 116.3 ?
    C7 C6 H6 . . 116.3 ?
    C12 C7 C8 . . 117.85(12) ?
    C12 C7 C6 . . 123.03(11) ?
    C8 C7 C6 . . 119.10(12) ?
    C9 C8 C7 . . 120.93(13) ?
    C9 C8 H8 . . 119.5 ?
    C7 C8 H8 . . 119.5 ?
    C10 C9 C8 . . 120.09(13) ?
    C10 C9 H9 . . 120.0 ?
    C8 C9 H9 . . 120.0 ?
    C11 C10 C9 . . 119.61(13) ?
    C11 C10 H10 . . 120.2 ?
    C9 C10 H10 . . 120.2 ?
    C10 C11 C12 . . 120.55(13) ?
    C10 C11 H11 . . 119.7 ?
    C12 C11 H11 . . 119.7 ?
    C11 C12 C7 . . 120.97(12) ?
    C11 C12 H12 . . 119.5 ?
    C7 C12 H12 . . 119.5 ?
loop_
    _geom_torsion_atom_site_label_1
    _geom_torsion_atom_site_label_2
    _geom_torsion_atom_site_label_3
    _geom_torsion_atom_site_label_4
    _geom_torsion_site_symmetry_1
    _geom_torsion_site_symmetry_2
    _geom_torsion_site_symmetry_3
    _geom_torsion_site_symmetry_4
    _geom_torsion
    _geom_torsion_publ_flag
    C1 N1 C2 C5 . . . . -54.16(15) ?
    C2 N1 C2 C5 8_565 . . . -177.47(8) y
    C1 N1 C2 C3 . . . . -176.71(11) ?
    C2 N1 C2 C3 8_565 . . . 59.97(16) ?
    N1 C2 C3 C4 . . . . -56.00(15) ?
    C5 C2 C3 C4 . . . . -179.62(12) y
    C2 C3 C4 C3 . . . 8_565 51.3(2) ?
    N1 C2 C5 C6 . . . . 123.80(14) ?
    C3 C2 C5 C6 . . . . -113.41(14) ?
    C2 C5 C6 C7 . . . . 177.26(11) ?
    C5 C6 C7 C12 . . . . -0.36(19) ?
    C5 C6 C7 C8 . . . . 177.82(12) y
    C12 C7 C8 C9 . . . . -0.28(18) ?
    C6 C7 C8 C9 . . . . -178.56(11) ?
    C7 C8 C9 C10 . . . . 0.3(2) ?
    C8 C9 C10 C11 . . . . -0.1(2) ?
    C9 C10 C11 C12 . . . . 0.0(2) ?
    C10 C11 C12 C7 . . . . -0.02(19) ?
    C8 C7 C12 C11 . . . . 0.16(18) ?
    C6 C7 C12 C11 . . . . 178.36(11) ?
