# Supplementary material for: 1-Methyl-2,6-cis-distyrylpiperidine
Source: Acta Crystallogr Sect E Struct Rep Online. 2009 Dec 9;66(Pt 1):o77. doi: 10.1107/S1600536809049617 (PMC2980188; doi:10.1107/S1600536809049617)
Supplement: Supplementary file 2 [file e-66-00o77-Isup2.hkl]

# 
# h,k,l, Fc-squared, Fo-squared, sigma(Fo-squared) and status flag 
# 
data_I
_shelx_title ' k01236 in Pnma' 
_shelx_refln_list_code          4 
_shelx_F_calc_maximum      125.92 
_exptl_crystal_F_000       656.00 
_reflns_d_resolution_high   .7696 
 
loop_ 
 _symmetry_equiv_pos_as_xyz 
 'x, y, z' 
 '-x+1/2, -y, z+1/2' 
 'x+1/2, -y+1/2, -z+1/2' 
 '-x, y+1/2, -z' 
 '-x, -y, -z' 
 'x-1/2, y, -z-1/2' 
 '-x-1/2, y-1/2, z-1/2' 
 'x, -y-1/2, z' 
 
_cell_length_a    17.3770 
_cell_length_b    18.1770 
_cell_length_c     5.5350 
_cell_angle_alpha  90.000 
_cell_angle_beta   90.000 
_cell_angle_gamma  90.000 
 
_shelx_F_squared_multiplier     1.000 
 
loop_ 
 _refln_index_h 
 _refln_index_k 
 _refln_index_l 
 _refln_F_squared_calc 
 _refln_F_squared_meas 
 _refln_F_squared_sigma 
 _refln_observed_status 
   2   0   0       72.78       70.66      1.03 o 
   4   0   0     4442.56     4509.42     57.17 o 
   6   0   0      275.48      258.45      4.03 o 
   8   0   0       54.57       56.56      1.48 o 
  10   0   0      481.39      489.86      8.90 o 
  12   0   0        8.38        2.27      1.14 o 
  14   0   0       59.87       55.12      6.97 o 
  16   0   0      211.04      213.97      9.98 o 
  18   0   0         .47        2.14      4.82 o 
  20   0   0       29.97       38.84      9.11 o 
  22   0   0      541.03      618.99    158.23 o 
   2   1   0      282.63      276.05      3.19 o 
   4   1   0     8972.14     8925.65     87.40 o 
   6   1   0     1577.61     1533.23     13.87 o 
   8   1   0       10.18       19.39      1.25 o 
  10   1   0      532.44      594.28      7.64 o 
  12   1   0      201.53      184.06      4.84 o 
  14   1   0       10.80       10.66      1.38 o 
  16   1   0        4.22        3.99      2.07 o 
  18   1   0      550.44      614.28     44.69 o 
  20   1   0      614.44      701.81     68.18 o 
  22   1   0        5.41        5.97      7.97 o 
   0   2   0      780.97      717.95      9.66 o 
   2   2   0     9894.11     9801.29    102.98 o 
   4   2   0     7602.19     7547.24     85.33 o 
   6   2   0       20.72       14.68       .72 o 
   8   2   0      177.87      197.13      2.68 o 
  10   2   0      293.48      301.98      4.38 o 
  12   2   0      174.11      178.50      4.46 o 
  14   2   0       25.11       29.15      2.69 o 
  16   2   0      254.81      258.07      9.33 o 
  18   2   0       93.97       91.63      8.23 o 
  20   2   0      334.39      373.03     41.20 o 
  22   2   0       61.12       65.44     14.26 o 
   2   3   0     4688.04     4548.45     48.67 o 
   4   3   0    15854.97    16374.70    239.21 o 
   6   3   0       71.28       73.47      2.09 o 
   8   3   0      595.66      599.70      7.52 o 
  10   3   0     1312.03     1314.88     19.44 o 
  12   3   0      261.97      274.93      8.11 o 
  14   3   0       58.98       57.52      4.25 o 
  16   3   0      160.81      176.42      6.65 o 
  18   3   0       11.37       13.81      8.04 o 
  20   3   0       25.40       13.37      7.10 o 
  22   3   0       55.51       50.92     10.75 o 
   0   4   0      251.77      232.92      3.23 o 
   2   4   0     1724.85     1593.00     17.28 o 
   4   4   0     6240.49     6208.59     62.40 o 
   6   4   0      296.71      280.41      3.26 o 
   8   4   0       12.60       16.15      1.35 o 
  10   4   0       74.58       80.53      2.54 o 
  12   4   0      100.10      104.02      3.32 o 
  14   4   0       16.55       13.91      2.12 o 
  16   4   0      990.28     1083.06     31.26 o 
  18   4   0      271.29      303.89     20.42 o 
  20   4   0         .07        1.99      5.09 o 
  22   4   0       11.65        1.98      6.94 o 
   2   5   0        5.86        6.74       .51 o 
   4   5   0      415.46      422.74      4.43 o 
   6   5   0       86.27       87.36      2.17 o 
   8   5   0      202.59      202.05      3.29 o 
  10   5   0      109.36      100.16      7.12 o 
  12   5   0       11.08        9.78      2.24 o 
  14   5   0     1477.67     1569.71     37.18 o 
  16   5   0      227.91      250.06     11.90 o 
  18   5   0      347.82      362.75     20.66 o 
  20   5   0       26.70       24.10      5.21 o 
  22   5   0        2.60        9.08      6.08 o 
   0   6   0      191.78      182.85      3.02 o 
   2   6   0      353.10      339.32      4.02 o 
   4   6   0     3569.11     3615.29     35.06 o 
   6   6   0     6714.00     7112.34     70.25 o 
   8   6   0       49.58       47.14      2.59 o 
  10   6   0       50.52       61.63      2.28 o 
  12   6   0      633.54      606.93     13.37 o 
  14   6   0       44.52       44.93      3.05 o 
  16   6   0      463.22      479.52     19.62 o 
  18   6   0         .71        1.56      3.01 o 
  20   6   0        2.92        4.58      4.80 o 
   2   7   0     1816.45     1845.26     17.63 o 
   4   7   0       42.45       47.26      1.86 o 
   6   7   0     3770.20     4073.72     40.29 o 
   8   7   0      220.39      239.61      4.18 o 
  10   7   0         .32        3.49      1.11 o 
  12   7   0     1123.55     1141.02     28.95 o 
  14   7   0       26.22       23.98      2.06 o 
  16   7   0      419.70      434.11     18.04 o 
  18   7   0      142.52      130.98     10.47 o 
  20   7   0       65.97       56.82      9.15 o 
   0   8   0     1192.00     1254.48     25.22 o 
   2   8   0     4638.02     4867.00     45.45 o 
   4   8   0     3348.86     3667.02     36.87 o 
   6   8   0        4.14        3.62      1.31 o 
   8   8   0      270.59      288.36      5.23 o 
  10   8   0       41.97       35.68      4.87 o 
  12   8   0       79.84       73.37      3.31 o 
  14   8   0      166.89      164.33      5.80 o 
  16   8   0      117.54      116.33      5.76 o 
  18   8   0         .68        4.12      2.39 o 
  20   8   0         .04        6.18      5.15 o 
   2   9   0     1648.53     1811.80     17.57 o 
   4   9   0       84.33       81.21      1.53 o 
   6   9   0     1089.26     1128.76     14.68 o 
   8   9   0      189.79      218.44      5.77 o 
  10   9   0      231.77      238.79      6.99 o 
  12   9   0        1.04        2.82      1.68 o 
  14   9   0      606.40      552.53     14.81 o 
  16   9   0      104.02      104.52      6.72 o 
  18   9   0         .02         .10      2.93 o 
  20   9   0        5.06       15.04     64.42 o 
   0  10   0       85.43       73.11      1.92 o 
   2  10   0       38.83       42.20      1.25 o 
   4  10   0      913.33      991.42     11.88 o 
   6  10   0      395.56      406.30      7.92 o 
   8  10   0      200.94      206.83      4.91 o 
  10  10   0      166.39      157.10      8.19 o 
  12  10   0       11.15        4.34      1.69 o 
  14  10   0        6.41        6.89      2.13 o 
  16  10   0         .63         .56      2.44 o 
  18  10   0        1.48        4.65      3.64 o 
  20  10   0        7.97        6.52      6.71 o 
   2  11   0      732.29      768.12     12.38 o 
   4  11   0      669.08      673.71     11.33 o 
   6  11   0       13.92       10.07      1.15 o 
   8  11   0      167.81      172.10      4.68 o 
  10  11   0      251.80      259.63      9.44 o 
  12  11   0       10.30       11.68      3.17 o 
  14  11   0      165.02      160.87      7.44 o 
  16  11   0        4.08        4.25      2.42 o 
  18  11   0        2.86        8.95      3.82 o 
   0  12   0      235.23      222.76      6.13 o 
   2  12   0      377.54      397.28      8.40 o 
   4  12   0       81.38       82.72      4.46 o 
   6  12   0       72.58       79.01      2.34 o 
   8  12   0      241.06      251.71      6.44 o 
  10  12   0      164.74      152.73      5.37 o 
  12  12   0       84.82       64.73      4.25 o 
  14  12   0      205.84      205.68     12.51 o 
  16  12   0        8.85       10.47      3.21 o 
  18  12   0        8.38       20.18      5.53 o 
   2  13   0       34.42       27.60      4.64 o 
   4  13   0         .34        1.05      1.39 o 
   6  13   0       74.43       59.41      2.61 o 
   8  13   0       37.94       33.74      5.34 o 
  10  13   0      104.11      119.18      4.76 o 
  12  13   0        6.29        4.30      3.47 o 
  14  13   0       74.98       59.17      4.85 o 
  16  13   0       40.20       47.78      7.66 o 
  18  13   0      189.03      248.49     46.19 o 
   0  14   0     1561.60     1637.15     41.09 o 
   2  14   0      708.58      717.38     14.76 o 
   4  14   0       46.23       46.13      2.47 o 
   6  14   0       60.46       50.08      2.47 o 
   8  14   0       70.64       34.96      2.84 o 
  10  14   0        4.04        6.10      3.32 o 
  12  14   0      302.89      295.73     20.04 o 
  14  14   0      134.44      150.79     13.97 o 
  16  14   0       10.89       13.40      4.90 o 
  18  14   0        9.76       16.48     12.72 o 
   2  15   0      542.08      566.46     10.99 o 
   4  15   0       38.27       31.06      4.68 o 
   6  15   0       70.71       58.70      2.87 o 
   8  15   0      421.05      354.24     10.76 o 
  10  15   0        2.81       14.24      4.14 o 
  12  15   0        9.38        5.86      3.22 o 
  14  15   0       24.02       32.91      4.93 o 
  16  15   0         .04       -1.24      5.54 o 
   0  16   0     2831.67     3022.35    108.86 o 
   2  16   0     1215.14     1314.83     32.13 o 
   4  16   0      613.91      633.54     15.99 o 
   6  16   0       25.93       17.34      3.91 o 
   8  16   0       72.41       59.49      4.87 o 
  10  16   0       10.84        5.39      3.84 o 
  12  16   0       20.18       19.83      3.98 o 
  14  16   0       10.98       16.48      4.38 o 
  16  16   0       30.46       34.35      9.62 o 
   2  17   0         .70        2.55      2.34 o 
   4  17   0      109.82      123.45      7.06 o 
   6  17   0       18.42       16.93      2.39 o 
   8  17   0        1.52        5.69      3.50 o 
  10  17   0        5.36        2.16      3.07 o 
  12  17   0         .13         .98      4.21 o 
  14  17   0       12.61        9.66      6.81 o 
   0  18   0       52.06       42.06      4.29 o 
   2  18   0      166.95      164.31      7.43 o 
   4  18   0      644.06      681.22     25.22 o 
   6  18   0       30.14       27.48      3.29 o 
   8  18   0      331.67      340.20     21.52 o 
  10  18   0         .47        5.02      3.25 o 
  12  18   0       19.86       16.34      5.65 o 
  14  18   0        8.33        6.85      6.12 o 
   2  19   0         .11        -.24      2.12 o 
   4  19   0       87.98      100.58     25.55 o 
   6  19   0      467.08      445.47     32.31 o 
   8  19   0      760.05      930.85     71.65 o 
  10  19   0         .24        8.19      4.47 o 
  12  19   0         .10        5.21      6.12 o 
   0  20   0       13.41        9.11      4.29 o 
   2  20   0       19.53       19.82      4.04 o 
   4  20   0      156.37      156.19     11.80 o 
   6  20   0      251.77      317.71     23.15 o 
   8  20   0      154.18      165.64     16.91 o 
  10  20   0        4.34        9.73      6.63 o 
  12  20   0      102.60      131.29     49.57 o 
   2  21   0       34.81       36.20      4.95 o 
   4  21   0       20.67       17.21      9.51 o 
   6  21   0       34.43       26.27      5.78 o 
   8  21   0      249.68      247.52     34.18 o 
  10  21   0       75.22      116.60     23.26 o 
   0  22   0        4.65       -5.63      7.77 o 
   2  22   0        3.08        2.92      4.12 o 
   4  22   0      553.39      653.95     93.44 o 
   6  22   0       27.26       27.39      8.97 o 
   8  22   0      133.25      191.36     35.40 o 
   2  23   0       73.34       76.82     19.16 o 
   4  23   0        7.12       17.89      8.62 o 
   1   0   1     1050.14      977.28      9.79 o 
   3   0   1    12977.01    13001.54    138.90 o 
   4   0   1      375.23      330.01      3.31 o 
   5   0   1     1420.78     1323.46     12.09 o 
   6   0   1     1970.12     1954.62     17.86 o 
   7   0   1     1854.94     1948.01     17.25 o 
   8   0   1     2071.78     2122.32     20.90 o 
   9   0   1        4.11        2.72       .67 o 
  10   0   1      136.72      147.73      2.34 o 
  11   0   1      634.00      634.87     11.87 o 
  12   0   1         .84         .68      1.00 o 
  13   0   1         .91        1.20      1.05 o 
  14   0   1      195.21      197.96      5.30 o 
  15   0   1       43.56       40.79      2.12 o 
  16   0   1       30.20       29.35      2.68 o 
  17   0   1        1.96        4.96      3.69 o 
  18   0   1       79.72       61.34      7.15 o 
  19   0   1        1.09        7.71      8.44 o 
  20   0   1      322.14      347.13     37.99 o 
  21   0   1      195.31      206.73     30.32 o 
  22   0   1        7.27       15.36      8.37 o 
   0   1   1     1952.89     1738.01     17.44 o 
   1   1   1     1045.62     1017.41      7.01 o 
   2   1   1     3739.05     3456.51     23.88 o 
   3   1   1      101.69      111.99      1.24 o 
   4   1   1     5750.07     5610.13     39.23 o 
   5   1   1      567.24      532.74      3.71 o 
   6   1   1      142.39      152.31      1.29 o 
   7   1   1      130.25      156.52      1.47 o 
   8   1   1      183.11      192.42      1.71 o 
   9   1   1      106.81      119.41      1.52 o 
  10   1   1       39.44       34.07      1.04 o 
  11   1   1         .77         .22       .59 o 
  12   1   1      196.86      215.02      3.44 o 
  13   1   1         .87        1.94      1.54 o 
  14   1   1      203.30      196.50      3.47 o 
  15   1   1       28.15       26.72      1.82 o 
  16   1   1      160.58      145.51      3.92 o 
  17   1   1      220.71      225.97      8.42 o 
  18   1   1      125.27      127.17      7.46 o 
  19   1   1       70.74       71.25      7.53 o 
  20   1   1      114.89      123.56     10.90 o 
  21   1   1       51.25       46.15      6.19 o 
  22   1   1       51.45       51.01      8.21 o 
   1   2   1     8585.35     8416.40     61.24 o 
   2   2   1      399.51      394.50      2.65 o 
   3   2   1     1973.98     1838.56     12.12 o 
   4   2   1     1722.57     1632.85     10.51 o 
   5   2   1     3227.75     3183.42     21.48 o 
   6   2   1      368.51      392.41      2.95 o 
   7   2   1      116.65      114.74      1.17 o 
   8   2   1      220.29      222.68      2.06 o 
   9   2   1      232.48      238.78      2.28 o 
  10   2   1         .83        1.09       .59 o 
  11   2   1       65.15       71.16      1.45 o 
  12   2   1       24.21       24.49      1.06 o 
  13   2   1        4.58        7.11       .85 o 
  14   2   1       15.80       15.48       .87 o 
  15   2   1       51.58       45.92      1.74 o 
  16   2   1       23.16       21.34      2.32 o 
  17   2   1        8.58        7.74      1.62 o 
  18   2   1      155.32      156.40      8.38 o 
  19   2   1         .55       -1.55      2.42 o 
  20   2   1       84.97       87.55      9.66 o 
  21   2   1        1.72        3.34      5.03 o 
  22   2   1       27.10       25.14      5.60 o 
   0   3   1      521.31      476.55      5.05 o 
   1   3   1     1402.69     1328.44      9.01 o 
   2   3   1     5076.49     4889.08     32.82 o 
   3   3   1     2071.80     2000.69     13.13 o 
   4   3   1     1811.94     1779.66     11.23 o 
   5   3   1     2831.66     2761.48     17.54 o 
   6   3   1      811.94      783.93      5.65 o 
   7   3   1        2.69        1.88       .39 o 
   8   3   1        8.31        4.53       .47 o 
   9   3   1      341.88      359.05      3.28 o 
  10   3   1      155.38      141.05      2.14 o 
  11   3   1         .14        -.14       .54 o 
  12   3   1      464.83      484.71      7.64 o 
  13   3   1       75.25       70.10      2.42 o 
  14   3   1       28.75       30.90      1.58 o 
  15   3   1         .68         .50      1.11 o 
  16   3   1         .54        2.91      1.62 o 
  17   3   1       20.74       21.42      2.32 o 
  18   3   1       57.91       50.00      3.78 o 
  19   3   1       79.58       82.49      6.59 o 
  20   3   1       13.42       11.47      3.67 o 
  21   3   1       36.99       47.60      6.97 o 
  22   3   1        2.35        9.17      4.46 o 
   1   4   1        3.37        3.09       .24 o 
   2   4   1     1754.30     1724.87     11.16 o 
   3   4   1      857.21      857.97      5.43 o 
   4   4   1      266.25      270.23      1.94 o 
   5   4   1     1649.82     1581.58     10.07 o 
   6   4   1     1682.51     1720.44     11.18 o 
   7   4   1      599.61      583.83      4.47 o 
   8   4   1     2271.78     2366.01     17.47 o 
   9   4   1      823.45      826.98      6.78 o 
  10   4   1      237.09      222.32      3.37 o 
  11   4   1      302.24      297.56      4.90 o 
  12   4   1        1.62         .97       .78 o 
  13   4   1        7.23        7.33      1.18 o 
  14   4   1      184.26      194.81      4.15 o 
  15   4   1       35.72       28.48      2.22 o 
  16   4   1       17.55       15.64      2.38 o 
  17   4   1       17.44       22.89      4.55 o 
  18   4   1       88.63       80.56      4.66 o 
  19   4   1       50.50       44.39      4.72 o 
  20   4   1       40.97       44.09      5.48 o 
  21   4   1       26.83       30.25      4.88 o 
  22   4   1       11.24       13.53      8.20 o 
   0   5   1      643.11      598.68      6.36 o 
   1   5   1     2283.54     2177.62     15.52 o 
   2   5   1        4.93        3.36       .32 o 
   3   5   1      220.32      234.23      1.77 o 
   4   5   1       68.86       66.16       .71 o 
   5   5   1      172.71      172.45      1.51 o 
   6   5   1      754.38      756.13      5.12 o 
   7   5   1     1003.58     1082.20      8.08 o 
   8   5   1      258.92      255.37      2.20 o 
   9   5   1      560.17      580.33      7.30 o 
  10   5   1      379.89      388.14      5.53 o 
  11   5   1      474.00      498.84      7.40 o 
  12   5   1       81.64       67.21      2.03 o 
  13   5   1         .86        2.33      1.39 o 
  14   5   1      198.87      202.18      4.44 o 
  15   5   1       32.91       34.57      3.36 o 
  16   5   1      235.61      245.20      8.26 o 
  17   5   1      155.21      156.97      6.17 o 
  18   5   1       12.82       20.97      8.53 o 
  19   5   1       30.15       24.30      3.18 o 
  20   5   1        4.25         .36      3.00 o 
  21   5   1         .28       10.94      6.28 o 
   1   6   1      663.36      619.14      4.62 o 
   2   6   1      125.88      125.00      1.12 o 
   3   6   1      405.76      431.57      3.00 o 
   4   6   1      440.46      458.22      3.42 o 
   5   6   1      516.82      550.86      4.10 o 
   6   6   1       51.25       40.31      1.00 o 
   7   6   1     1083.00     1075.34      7.60 o 
   8   6   1     1618.22     1694.14     13.23 o 
   9   6   1      134.93      133.57      2.21 o 
  10   6   1      377.23      365.51      5.28 o 
  11   6   1       74.74       65.46      1.76 o 
  12   6   1       12.62       14.90      1.58 o 
  13   6   1       57.21       52.55      2.03 o 
  14   6   1      815.55      829.64     16.24 o 
  15   6   1         .01        1.58      1.46 o 
  16   6   1        3.26        3.74      1.49 o 
  17   6   1        4.68        4.30      1.77 o 
  18   6   1       93.19       80.82      5.76 o 
  19   6   1        0.00        -.37      2.86 o 
  20   6   1        1.26        9.18      6.18 o 
  21   6   1        5.34        5.21      3.30 o 
   0   7   1      437.46      442.25      4.63 o 
   1   7   1       18.53       14.45       .78 o 
   2   7   1       20.03       28.27       .56 o 
   3   7   1        1.64        1.59       .39 o 
   4   7   1     1620.66     1716.36     11.82 o 
   5   7   1      428.23      464.80      3.65 o 
   6   7   1      490.68      477.50      3.90 o 
   7   7   1      256.01      254.66      2.54 o 
   8   7   1       45.85       36.25      1.37 o 
   9   7   1      633.57      659.82      9.07 o 
  10   7   1      356.46      334.05      5.27 o 
  11   7   1        1.87        1.22      1.19 o 
  12   7   1      622.27      648.48     10.32 o 
  13   7   1     1283.79     1350.77     20.34 o 
  14   7   1        2.34        4.40      2.11 o 
  15   7   1      257.57      243.08      7.44 o 
  16   7   1        3.16        6.36      1.58 o 
  17   7   1        8.39        9.91      2.00 o 
  18   7   1      136.94      117.72      7.11 o 
  19   7   1        2.55        2.60      2.73 o 
  20   7   1        9.39       12.85      3.50 o 
  21   7   1        7.87        3.14      3.49 o 
   1   8   1        9.88        6.92       .51 o 
   2   8   1     1040.32     1109.87      7.65 o 
   3   8   1       10.98       10.10       .61 o 
   4   8   1      369.29      368.73      2.97 o 
   5   8   1     3856.06     4094.57     29.98 o 
   6   8   1      726.25      720.86      5.97 o 
   7   8   1     1047.87     1055.75     13.59 o 
   8   8   1      322.10      313.86      4.50 o 
   9   8   1       84.33       81.43      2.17 o 
  10   8   1       74.39       74.67      1.53 o 
  11   8   1      206.37      202.38      3.59 o 
  12   8   1       60.85       58.65      1.95 o 
  13   8   1       57.35       53.77      2.56 o 
  14   8   1       13.51       14.17      1.69 o 
  15   8   1        1.58        3.67      1.66 o 
  16   8   1       86.75       80.01      4.11 o 
  17   8   1         .15        2.86      2.18 o 
  18   8   1        5.01        6.42      2.49 o 
  19   8   1       55.64       44.17      4.15 o 
  20   8   1        1.20        -.39      2.90 o 
  21   8   1        8.24       19.56     19.29 o 
   0   9   1      377.35      374.33      5.51 o 
   1   9   1      371.65      392.33      3.26 o 
   2   9   1         .02        -.19       .58 o 
   3   9   1      123.46      130.91      1.88 o 
   4   9   1       16.83       17.79       .89 o 
   5   9   1        2.88        1.00      1.20 o 
   6   9   1       73.64       91.74      1.72 o 
   7   9   1      278.71      276.03      4.45 o 
   8   9   1      580.63      587.19      8.54 o 
   9   9   1        9.59       10.49       .89 o 
  10   9   1        5.60        6.13      1.47 o 
  11   9   1      145.92      130.95      2.54 o 
  12   9   1      280.88      288.18      5.05 o 
  13   9   1       61.67       57.06      2.37 o 
  14   9   1       40.65       35.79      2.10 o 
  15   9   1      400.30      414.49     11.77 o 
  16   9   1       85.52       74.54      4.15 o 
  17   9   1        9.37       14.29      2.32 o 
  18   9   1        2.20        2.93      2.69 o 
  19   9   1       40.27       35.82      4.90 o 
  20   9   1        1.68        9.19      5.29 o 
   1  10   1      311.95      307.26      3.07 o 
   2  10   1        2.74        1.00      1.08 o 
   3  10   1       79.64       55.31      1.23 o 
   4  10   1        3.35        5.35       .80 o 
   5  10   1       26.93       27.53       .92 o 
   6  10   1       14.19       15.95      1.10 o 
   7  10   1        1.47         .67      1.02 o 
   8  10   1       75.67       75.32      1.84 o 
   9  10   1      528.58      534.61      8.76 o 
  10  10   1      422.29      415.83      6.50 o 
  11  10   1       41.08       35.74      2.64 o 
  12  10   1       13.92       10.73      1.42 o 
  13  10   1        2.97        2.34      1.31 o 
  14  10   1       68.61       68.51      2.96 o 
  15  10   1        4.47        7.76      1.83 o 
  16  10   1       22.13       23.42      2.30 o 
  17  10   1        3.53        5.70      8.75 o 
  18  10   1       77.08       57.88      5.01 o 
  19  10   1         .30        6.84      4.33 o 
  20  10   1        9.82       17.16     23.88 o 
   0  11   1      578.73      624.97     11.36 o 
   1  11   1       79.21       75.17      2.22 o 
   2  11   1       77.05       75.07      1.60 o 
   3  11   1      485.38      472.10      6.26 o 
   4  11   1      243.12      250.87      3.79 o 
   5  11   1        0.00         .35       .72 o 
   6  11   1       25.31       24.79      1.02 o 
   7  11   1        6.18        5.81      1.11 o 
   8  11   1        1.98        2.17       .89 o 
   9  11   1         .12        1.82       .95 o 
  10  11   1        4.42        1.67       .94 o 
  11  11   1      254.18      244.35      5.66 o 
  12  11   1        8.53        8.67      1.78 o 
  13  11   1        3.22        6.18      1.60 o 
  14  11   1         .45        3.96      1.85 o 
  15  11   1       99.46      107.18      5.23 o 
  16  11   1        4.53        4.14      2.08 o 
  17  11   1       31.09       29.33      3.76 o 
  18  11   1       64.44       66.89      7.17 o 
  19  11   1       10.14       14.38      4.28 o 
   1  12   1      347.28      363.61      4.94 o 
   2  12   1      344.42      336.47      5.01 o 
   3  12   1        6.80        8.75       .88 o 
   4  12   1       27.24       31.72      1.24 o 
   5  12   1      111.35      106.45      2.33 o 
   6  12   1       84.04       89.82      1.93 o 
   7  12   1       43.99       39.77      2.05 o 
   8  12   1       66.09       65.18      1.87 o 
   9  12   1        5.59        6.88      1.16 o 
  10  12   1      155.97      149.73      3.94 o 
  11  12   1         .22        1.38      1.24 o 
  12  12   1      193.32      193.47      6.86 o 
  13  12   1       26.06       24.66      2.35 o 
  14  12   1        1.48        2.63      1.86 o 
  15  12   1       26.06       24.56      2.72 o 
  16  12   1         .65        -.17      2.84 o 
  17  12   1       40.07       45.93      5.04 o 
  18  12   1        3.19        8.38      3.85 o 
  19  12   1       46.29       51.35     15.16 o 
   0  13   1      219.63      222.38      5.17 o 
   1  13   1      609.09      623.12      9.03 o 
   2  13   1       27.29       33.27      1.90 o 
   3  13   1      174.83      172.64      4.77 o 
   4  13   1       12.86       15.06      1.11 o 
   5  13   1       41.29       42.61      1.56 o 
   6  13   1         .04        -.18      1.91 o 
   7  13   1       47.41       37.05      2.53 o 
   8  13   1       13.84       10.58      1.07 o 
   9  13   1       33.14       28.32      2.27 o 
  10  13   1       40.01       26.36      4.03 o 
  11  13   1       43.83       39.14      2.36 o 
  12  13   1       62.53       69.84      5.80 o 
  13  13   1       34.12       30.08      2.74 o 
  14  13   1         .23        2.46      2.56 o 
  15  13   1         .22        5.77      2.55 o 
  16  13   1       77.81       79.93      8.03 o 
  17  13   1       16.19       18.61      4.68 o 
  18  13   1        5.87        8.87      3.85 o 
   1  14   1     1153.17     1178.19     17.67 o 
   2  14   1       73.38       64.64      3.71 o 
   3  14   1       42.58       35.07      3.12 o 
   4  14   1      141.63      135.41      3.54 o 
   5  14   1        7.72        8.70      1.77 o 
   6  14   1      109.79       83.04      2.52 o 
   7  14   1      160.78      147.80      3.94 o 
   8  14   1       60.28       56.13      2.37 o 
   9  14   1      127.57      121.48      6.61 o 
  10  14   1       80.70       64.95      3.32 o 
  11  14   1       23.90       28.16      2.77 o 
  12  14   1       56.07       57.40      3.63 o 
  13  14   1        2.65        5.52      3.42 o 
  14  14   1       16.88       26.23      4.15 o 
  15  14   1       11.21        9.22      2.92 o 
  16  14   1       52.48       43.13      5.62 o 
  17  14   1         .19        2.63      4.12 o 
   0  15   1     2087.25     2179.75     46.51 o 
   1  15   1      224.67      247.47      4.78 o 
   2  15   1       12.80       11.83      3.76 o 
   3  15   1       68.66       61.77      2.00 o 
   4  15   1      244.82      242.33      4.97 o 
   5  15   1       43.70       40.19      2.33 o 
   6  15   1      111.69       90.59      4.19 o 
   7  15   1       11.23        9.59      1.35 o 
   8  15   1       10.10        3.26      1.38 o 
   9  15   1       24.15       18.53      1.68 o 
  10  15   1        1.53        7.31      2.40 o 
  11  15   1        6.52        4.94      2.11 o 
  12  15   1        6.70       11.41      3.32 o 
  13  15   1       35.97       49.17      5.38 o 
  14  15   1        1.14        9.61      3.92 o 
  15  15   1       72.14       95.80      8.88 o 
  16  15   1      150.06      147.24     16.00 o 
  17  15   1      115.24      124.21     16.75 o 
   1  16   1        7.64        8.88      1.36 o 
   2  16   1      472.70      482.95      9.35 o 
   3  16   1     1092.47     1101.44     20.26 o 
   4  16   1      811.51      849.74     17.00 o 
   5  16   1        3.11        4.42      1.63 o 
   6  16   1       89.49       89.26      3.39 o 
   7  16   1       37.99       30.70      1.91 o 
   8  16   1        0.00        1.33      1.75 o 
   9  16   1         .21        -.39      1.97 o 
  10  16   1         .03        1.83      4.68 o 
  11  16   1       18.75       20.30      3.06 o 
  12  16   1         .03        4.27      2.90 o 
  13  16   1         .12        7.52      3.65 o 
  14  16   1       12.55       13.42      3.55 o 
  15  16   1         .32        3.34      3.66 o 
  16  16   1       51.12       58.33      8.62 o 
   0  17   1         .70        2.01      1.81 o 
   1  17   1       18.63       16.51      1.35 o 
   2  17   1       33.24       29.99      1.79 o 
   3  17   1       89.78       89.41      3.56 o 
   4  17   1         .95        2.78      1.92 o 
   5  17   1        2.50        4.35      2.44 o 
   6  17   1       24.53       23.67      2.62 o 
   7  17   1         .05        2.99      1.80 o 
   8  17   1       20.23       14.05      2.14 o 
   9  17   1        3.15        6.73      2.21 o 
  10  17   1        9.93       10.97      3.89 o 
  11  17   1        2.62        2.40      2.76 o 
  12  17   1       23.79       23.37      3.98 o 
  13  17   1        8.23       13.91      4.36 o 
  14  17   1       22.51       24.42      5.04 o 
  15  17   1        0.00        4.20     14.99 o 
   1  18   1      194.77      186.07      5.86 o 
   2  18   1       18.97       13.89      1.98 o 
   3  18   1       43.29       45.20      3.33 o 
   4  18   1      253.94      258.14     11.08 o 
   5  18   1       29.37       28.49      2.41 o 
   6  18   1      308.62      307.21     13.15 o 
   7  18   1       20.36       15.96      2.35 o 
   8  18   1       10.53       17.31      6.62 o 
   9  18   1       12.76       15.58     11.97 o 
  10  18   1        5.03        8.97      3.82 o 
  11  18   1         .44        4.60      3.89 o 
  12  18   1       15.42       19.04      4.23 o 
  13  18   1       16.15       18.47      4.41 o 
  14  18   1        2.10        4.16      4.65 o 
   0  19   1      179.82      187.22     10.81 o 
   1  19   1      111.11      109.90      5.51 o 
   2  19   1       26.35       21.45      2.19 o 
   3  19   1       13.85       11.60      4.01 o 
   4  19   1       73.07       72.01      4.32 o 
   5  19   1       62.49       55.74      4.01 o 
   6  19   1      186.71      214.87     13.06 o 
   7  19   1       14.46       10.74      2.33 o 
   8  19   1       80.31       79.52      7.27 o 
   9  19   1       41.21       39.29      4.30 o 
  10  19   1       72.34       72.59      6.12 o 
  11  19   1       52.64       57.03      6.45 o 
  12  19   1        8.41        9.21      4.35 o 
  13  19   1       10.18       18.47     33.30 o 
   1  20   1       46.02       48.73      3.80 o 
   2  20   1       21.12       17.24      2.76 o 
   3  20   1         .03        4.64      2.54 o 
   4  20   1        1.18        3.43      3.85 o 
   5  20   1        4.10       10.73      2.90 o 
   6  20   1       43.13       33.99      3.67 o 
   7  20   1       70.57       77.71      6.84 o 
   8  20   1       21.37       23.93      4.14 o 
   9  20   1       50.66       47.69      5.56 o 
  10  20   1       32.05       35.57      6.72 o 
  11  20   1        2.76        8.90      3.69 o 
   0  21   1      140.03      125.95     14.59 o 
   1  21   1        8.81        4.05      2.82 o 
   2  21   1       17.01       13.30      3.55 o 
   3  21   1        5.34        8.24      4.99 o 
   4  21   1        4.42        3.21      2.43 o 
   5  21   1       42.85       39.62      4.46 o 
   6  21   1       30.77       40.19      5.22 o 
   7  21   1       32.20       50.79      6.59 o 
   8  21   1        2.03         .45      4.57 o 
   9  21   1       15.30       14.36      6.03 o 
   1  22   1        5.93        4.41      3.17 o 
   2  22   1       25.43       40.92      5.53 o 
   3  22   1       59.66       69.01      7.69 o 
   4  22   1       44.35       48.18      5.48 o 
   5  22   1       70.94       86.20     10.38 o 
   6  22   1      114.46      131.09     17.39 o 
   7  22   1       80.75       72.41     37.08 o 
   0  23   1      123.86      128.27     24.72 o 
   1  23   1       16.58       13.59      4.24 o 
   2  23   1       52.12       64.57      9.72 o 
   3  23   1         .15        6.96      3.63 o 
   4  23   1       11.81       11.40      5.64 o 
   0   0   2        4.06        3.02       .64 o 
   1   0   2     1353.37     1320.32     12.54 o 
   2   0   2      135.01      135.72      1.64 o 
   3   0   2     1176.75     1216.35     12.04 o 
   4   0   2        1.53        1.97       .63 o 
   5   0   2     1364.88     1446.10     14.26 o 
   6   0   2     1285.38     1411.72     12.68 o 
   7   0   2      789.09      886.91      8.97 o 
   8   0   2      172.20      179.52      2.86 o 
   9   0   2      225.22      255.54      5.02 o 
  10   0   2       74.21       74.55      2.02 o 
  11   0   2        3.18        2.55      1.12 o 
  12   0   2        3.80         .96      1.29 o 
  13   0   2      618.53      618.71     14.19 o 
  14   0   2       10.98       10.96      1.51 o 
  15   0   2      143.55      157.52      6.80 o 
  16   0   2      328.11      318.75     14.48 o 
  17   0   2      107.99       93.26      7.45 o 
  18   0   2      142.52      143.55     15.96 o 
  19   0   2        4.01        7.83      6.80 o 
  20   0   2       20.45       19.53     13.26 o 
  21   0   2        1.48        7.58     19.29 o 
   1   1   2       17.83       16.38       .59 o 
   2   1   2     2239.38     2137.35     14.50 o 
   3   1   2       57.01       57.48       .77 o 
   4   1   2      671.75      673.54      4.46 o 
   5   1   2      834.54      890.65      6.34 o 
   6   1   2       16.08       17.70       .76 o 
   7   1   2     1366.66     1514.69     11.11 o 
   8   1   2      409.79      430.14      3.49 o 
   9   1   2       62.49       50.93      1.14 o 
  10   1   2       48.41       46.93      1.48 o 
  11   1   2        3.65        3.31       .78 o 
  12   1   2       81.86       74.70      1.98 o 
  13   1   2      236.64      212.47      3.83 o 
  14   1   2       73.56       59.24      1.92 o 
  15   1   2      105.64       94.62      3.63 o 
  16   1   2        7.70        2.94      1.66 o 
  17   1   2      130.72      124.08      6.39 o 
  18   1   2        0.00        5.67      2.88 o 
  19   1   2        7.46        5.08      3.15 o 
  20   1   2        5.22       13.84      5.56 o 
  21   1   2       21.98       32.58      8.53 o 
   0   2   2       88.43      102.40      1.90 o 
   1   2   2      295.02      283.15      2.14 o 
   2   2   2       84.76       81.53       .91 o 
   3   2   2     4969.32     5044.87     32.50 o 
   4   2   2       62.69       51.98      1.25 o 
   5   2   2      894.85      877.79      5.86 o 
   6   2   2       14.13       12.16       .53 o 
   7   2   2      209.57      222.68      1.96 o 
   8   2   2        6.63        2.53       .50 o 
   9   2   2       73.16       79.52      1.52 o 
  10   2   2       45.46       45.72      1.16 o 
  11   2   2        2.26        3.54      1.24 o 
  12   2   2      101.30       98.74      2.10 o 
  13   2   2       12.40        9.87      1.14 o 
  14   2   2       62.14       55.30      5.65 o 
  15   2   2       14.60       14.36      1.76 o 
  16   2   2        1.60        5.48      2.58 o 
  17   2   2        1.00        2.70      1.90 o 
  18   2   2       19.02       29.89      5.30 o 
  19   2   2       42.55       48.45      6.04 o 
  20   2   2        1.92        3.83      3.52 o 
  21   2   2        4.72        5.35      7.23 o 
   1   3   2      256.61      247.22      1.90 o 
   2   3   2      602.28      639.62      4.40 o 
   3   3   2      281.83      309.00      2.52 o 
   4   3   2       22.31       21.26       .78 o 
   5   3   2        4.70        2.84       .36 o 
   6   3   2     1229.06     1359.90      9.50 o 
   7   3   2      357.26      341.45      2.77 o 
   8   3   2        8.14        5.20       .60 o 
   9   3   2       15.68       14.03       .71 o 
  10   3   2       51.07       50.20      1.67 o 
  11   3   2       47.12       53.84      1.40 o 
  12   3   2      135.50      130.14      2.72 o 
  13   3   2        1.83         .85       .95 o 
  14   3   2        2.48        3.52      1.96 o 
  15   3   2      185.73      184.21      4.84 o 
  16   3   2        1.94         .92      1.53 o 
  17   3   2        7.94        9.44      2.96 o 
  18   3   2        1.74         .98      7.35 o 
  19   3   2       31.09       32.35      4.29 o 
  20   3   2        4.68        3.66      3.42 o 
  21   3   2        2.19        4.67      3.69 o 
   0   4   2      393.28      418.30      4.17 o 
   1   4   2      185.68      174.48      1.46 o 
   2   4   2       54.19       51.80       .98 o 
   3   4   2      548.12      553.26      4.09 o 
   4   4   2      512.65      526.30      4.87 o 
   5   4   2      653.99      677.86      5.11 o 
   6   4   2     1132.39     1150.08      8.17 o 
   7   4   2      313.34      283.04      2.63 o 
   8   4   2       17.16       16.57       .66 o 
   9   4   2      968.58      970.36     11.83 o 
  10   4   2      171.02      160.08      2.60 o 
  11   4   2       69.39       69.41      2.10 o 
  12   4   2       53.10       48.66      2.34 o 
  13   4   2        1.31        2.03      1.03 o 
  14   4   2        6.43        5.35      1.53 o 
  15   4   2       85.06       86.72      3.69 o 
  16   4   2        3.82        4.70      1.90 o 
  17   4   2         .03        1.16      2.10 o 
  18   4   2        9.36        9.06      4.29 o 
  19   4   2       18.04       18.69      3.96 o 
  20   4   2         .02        2.22      4.38 o 
  21   4   2       18.28       20.01      4.58 o 
   1   5   2     1240.95     1242.23     10.91 o 
   2   5   2      324.05      331.98      3.02 o 
   3   5   2      949.17     1016.94      7.87 o 
   4   5   2      141.88      138.35      1.88 o 
   5   5   2       31.75       43.61      1.04 o 
   6   5   2      567.42      587.56      4.62 o 
   7   5   2     1369.58     1426.62     15.93 o 
   8   5   2      516.37      508.70      6.27 o 
   9   5   2        4.49        6.65       .55 o 
  10   5   2       30.23       28.69      1.40 o 
  11   5   2       55.84       50.02      1.71 o 
  12   5   2       40.98       34.12      1.14 o 
  13   5   2        8.98        4.91      1.58 o 
  14   5   2       36.88       40.00      2.54 o 
  15   5   2         .54        1.13      1.87 o 
  16   5   2        8.10       11.74      2.34 o 
  17   5   2       12.72       10.19      2.37 o 
  18   5   2        1.01        2.92      2.57 o 
  19   5   2         .02        3.38      3.03 o 
  20   5   2        1.08        2.79      3.97 o 
  21   5   2        5.40       11.43      4.43 o 
   0   6   2       75.08       77.49      1.35 o 
   1   6   2      877.38      968.84      7.26 o 
   2   6   2        8.08        8.83       .52 o 
   3   6   2      135.46      123.17      1.55 o 
   4   6   2      396.78      437.46      4.04 o 
   5   6   2        7.82        4.48       .68 o 
   6   6   2       37.07       34.09      1.30 o 
   7   6   2     1528.31     1526.07     17.55 o 
   8   6   2        7.03        7.52       .59 o 
   9   6   2       11.03        7.97       .92 o 
  10   6   2      399.82      390.75      5.51 o 
  11   6   2       29.80       26.33      1.24 o 
  12   6   2      402.25      408.77      6.27 o 
  13   6   2      210.18      202.98      4.98 o 
  14   6   2        4.65        4.66      1.34 o 
  15   6   2       55.54       50.08      2.77 o 
  16   6   2      175.30      177.74      9.19 o 
  17   6   2        2.06        6.88      2.45 o 
  18   6   2        1.21        4.87      2.49 o 
  19   6   2       51.20       52.91      5.92 o 
  20   6   2       13.72       13.36      4.07 o 
   1   7   2      404.48      386.32      3.84 o 
   2   7   2       58.26       66.24      1.45 o 
   3   7   2        8.24        8.05       .87 o 
   4   7   2      197.76      199.25      3.11 o 
   5   7   2      211.63      192.21      2.48 o 
   6   7   2       52.29       44.47      1.15 o 
   7   7   2       34.97       38.03      1.53 o 
   8   7   2       14.05       15.94       .79 o 
   9   7   2      624.49      624.90      9.18 o 
  10   7   2      972.31      980.99     13.61 o 
  11   7   2     2896.07     3071.29     42.62 o 
  12   7   2       32.92       37.67      1.80 o 
  13   7   2         .02        2.57      2.05 o 
  14   7   2       16.75       12.78      2.00 o 
  15   7   2        2.13        2.80      2.30 o 
  16   7   2        1.38        2.58      2.19 o 
  17   7   2       30.86       30.23      3.43 o 
  18   7   2       43.54       35.13      3.60 o 
  19   7   2       60.42       59.20      7.17 o 
  20   7   2        4.58        5.21      3.91 o 
   0   8   2       39.41       60.42      1.28 o 
   1   8   2         .89        4.47       .35 o 
   2   8   2       10.65       12.40       .89 o 
   3   8   2      527.16      526.51      7.42 o 
   4   8   2       69.93       77.86      1.53 o 
   5   8   2       57.75       63.41      2.14 o 
   6   8   2        8.78       10.27       .80 o 
   7   8   2      391.77      395.66      5.54 o 
   8   8   2     1065.42     1084.05     15.05 o 
   9   8   2     1886.47     1941.09     29.58 o 
  10   8   2      104.81      102.09      2.08 o 
  11   8   2      363.84      368.14      5.57 o 
  12   8   2      171.97      170.67      4.03 o 
  13   8   2      975.43     1026.43     21.27 o 
  14   8   2       65.06       55.80      2.90 o 
  15   8   2       45.83       48.41      3.90 o 
  16   8   2       74.83       71.69      4.74 o 
  17   8   2       16.76       26.44      2.97 o 
  18   8   2       12.77       11.56      3.40 o 
  19   8   2       60.22       56.60      6.55 o 
  20   8   2       20.25       27.84      6.77 o 
   1   9   2       10.24        8.30       .47 o 
   2   9   2        1.81        1.47       .46 o 
   3   9   2         .06         .36       .75 o 
   4   9   2        8.43        5.94       .75 o 
   5   9   2        3.30        2.82       .85 o 
   6   9   2       12.80       12.31       .65 o 
   7   9   2      210.04      219.64      3.55 o 
   8   9   2       14.51       16.30       .95 o 
   9   9   2     2072.35     2183.33     31.50 o 
  10   9   2       71.39       75.89      2.22 o 
  11   9   2        2.51        3.69      1.08 o 
  12   9   2       84.32       78.81      3.10 o 
  13   9   2      340.13      359.21     11.80 o 
  14   9   2        2.72        8.09      1.93 o 
  15   9   2         .30        3.12      2.31 o 
  16   9   2       31.59       26.16      4.30 o 
  17   9   2       92.80       79.74      6.67 o 
  18   9   2        4.34        1.94      4.00 o 
  19   9   2         .86        5.65      3.70 o 
   0  10   2      168.04      138.42      3.02 o 
   1  10   2      284.27      261.25      3.76 o 
   2  10   2        2.30        3.27       .51 o 
   3  10   2      236.79      249.98      3.70 o 
   4  10   2      104.10       97.75      1.95 o 
   5  10   2      343.29      366.99      5.61 o 
   6  10   2       43.69       39.23      2.77 o 
   7  10   2        9.92       12.12      1.13 o 
   8  10   2       95.40       96.95      2.25 o 
   9  10   2       17.97       15.32       .93 o 
  10  10   2       29.16       30.06      1.73 o 
  11  10   2        1.72        1.48      1.13 o 
  12  10   2      334.19      334.66      8.63 o 
  13  10   2       12.94        9.34      1.97 o 
  14  10   2         .02        2.77      2.46 o 
  15  10   2      301.55      324.25     16.19 o 
  16  10   2      123.37      123.00     15.50 o 
  17  10   2      216.36      215.46     15.38 o 
  18  10   2        5.17        8.51      3.12 o 
  19  10   2        7.92        9.66      3.32 o 
   1  11   2      295.09      286.48      4.26 o 
   2  11   2      152.87      156.75      2.51 o 
   3  11   2       72.20       68.54      1.65 o 
   4  11   2       59.23       51.74      2.77 o 
   5  11   2      868.34      840.24     13.13 o 
   6  11   2       32.19       32.59      1.25 o 
   7  11   2         .01        1.55      1.63 o 
   8  11   2       62.55       56.58      1.61 o 
   9  11   2       35.13       30.36      1.39 o 
  10  11   2       41.58       32.80      2.67 o 
  11  11   2       56.20       42.80      3.72 o 
  12  11   2        4.34        3.84      2.17 o 
  13  11   2       58.35       55.86      3.95 o 
  14  11   2       45.44       39.75      3.62 o 
  15  11   2       16.18       13.25      3.06 o 
  16  11   2       30.75       24.61      3.28 o 
  17  11   2       70.60       67.74      5.99 o 
  18  11   2       28.39       31.09      4.71 o 
   0  12   2      258.58      263.97      5.78 o 
   1  12   2       21.28       17.82       .98 o 
   2  12   2       96.03       84.93      1.64 o 
   3  12   2      160.56      158.51      2.81 o 
   4  12   2      277.31      288.26      4.49 o 
   5  12   2      910.75      946.55     13.92 o 
   6  12   2       65.95       60.17      2.83 o 
   7  12   2         .37         .88      1.04 o 
   8  12   2       69.89       69.03      2.25 o 
   9  12   2       31.41       28.91      2.40 o 
  10  12   2       92.21       92.59      9.86 o 
  11  12   2       17.47       19.60      3.12 o 
  12  12   2       16.21       16.87      4.37 o 
  13  12   2       13.85       16.03      3.11 o 
  14  12   2        1.70        8.37      3.61 o 
  15  12   2       18.57       19.50      3.47 o 
  16  12   2        1.99        5.25      3.79 o 
  17  12   2       86.86       65.13      7.31 o 
  18  12   2        1.94        7.91      3.57 o 
   1  13   2       56.71       48.26      1.84 o 
   2  13   2      246.01      225.91      3.68 o 
   3  13   2       87.37       91.85      3.01 o 
   4  13   2      111.04      100.18      2.44 o 
   5  13   2     1517.63     1510.35     26.20 o 
   6  13   2      209.82      192.76      5.19 o 
   7  13   2       26.59       20.71      2.53 o 
   8  13   2       51.74       54.70      5.14 o 
   9  13   2       33.21       36.36      2.61 o 
  10  13   2        4.67         .29      2.57 o 
  11  13   2       32.50       37.71      3.24 o 
  12  13   2         .27        2.53      2.62 o 
  13  13   2       74.55       71.24      6.24 o 
  14  13   2       15.09        8.41      2.86 o 
  15  13   2       25.52       32.29      4.09 o 
  16  13   2        9.67       16.92      4.30 o 
  17  13   2       52.31       78.96     11.30 o 
   0  14   2       66.67       61.74      2.36 o 
   1  14   2     1240.55     1284.89     19.08 o 
   2  14   2       14.48       12.46      1.18 o 
   3  14   2      442.25      419.79      6.68 o 
   4  14   2         .23        1.64      1.66 o 
   5  14   2      240.11      223.69      6.25 o 
   6  14   2       18.47       21.98      2.49 o 
   7  14   2        1.90        2.99      2.79 o 
   8  14   2       67.17       62.22      3.43 o 
   9  14   2      146.58      145.51      5.97 o 
  10  14   2        3.07        5.01      2.57 o 
  11  14   2       80.56       75.81      5.45 o 
  12  14   2       11.40       20.77      3.67 o 
  13  14   2       11.24       15.71      4.34 o 
  14  14   2       52.81       51.44      5.84 o 
  15  14   2       15.55       25.22      4.31 o 
  16  14   2        9.26       17.61      4.10 o 
  17  14   2        7.98       13.45      4.54 o 
   1  15   2         .58         .21      1.09 o 
   2  15   2      894.71      933.24     18.44 o 
   3  15   2       24.46       22.85      2.55 o 
   4  15   2        6.06        5.58      2.76 o 
   5  15   2       40.29       36.74      3.04 o 
   6  15   2        2.21        4.54      2.06 o 
   7  15   2      472.39      446.66     17.36 o 
   8  15   2       32.12       28.75      2.81 o 
   9  15   2        8.64        7.74      4.69 o 
  10  15   2       21.91       25.40      3.79 o 
  11  15   2       40.27       42.25      4.93 o 
  12  15   2         .48        2.21      3.32 o 
  13  15   2       52.87       68.28      6.70 o 
  14  15   2       21.64       14.88      3.61 o 
  15  15   2      211.81      256.63     24.67 o 
  16  15   2         .37        2.86      5.70 o 
   0  16   2       61.95       56.37      2.91 o 
   1  16   2      210.46      197.65      4.84 o 
   2  16   2       35.89       34.28      2.18 o 
   3  16   2      277.72      283.49     10.21 o 
   4  16   2       37.39       35.28      3.08 o 
   5  16   2      169.20      146.70      5.97 o 
   6  16   2      157.43      149.18      6.44 o 
   7  16   2       39.26       34.81      3.41 o 
   8  16   2         .77        5.23      2.40 o 
   9  16   2        8.88        8.30      2.70 o 
  10  16   2         .34       15.78      6.42 o 
  11  16   2         .56         .43      2.88 o 
  12  16   2        1.23        3.96      2.98 o 
  13  16   2       24.04       29.39      5.20 o 
  14  16   2         .13        -.02      3.86 o 
  15  16   2        7.47       12.89      4.48 o 
   1  17   2        6.69        6.60      1.78 o 
   2  17   2        3.39        -.11      2.05 o 
   3  17   2       37.95       29.26      7.60 o 
   4  17   2       17.58       13.58      2.40 o 
   5  17   2        1.61        7.34      5.69 o 
   6  17   2       77.43       72.54      4.79 o 
   7  17   2       42.45       30.34      3.24 o 
   8  17   2        6.45        6.18      3.54 o 
   9  17   2       61.26       65.97      6.35 o 
  10  17   2       25.89       24.99      3.96 o 
  11  17   2      128.24      152.46     11.72 o 
  12  17   2        0.00        -.75      3.84 o 
  13  17   2       18.40       26.74      5.26 o 
  14  17   2       36.37       42.43      6.66 o 
   0  18   2       31.16       42.51      6.48 o 
   1  18   2        4.19        7.49      2.42 o 
   2  18   2       68.86       63.75      4.79 o 
   3  18   2       44.01       39.42      5.63 o 
   4  18   2         .76        5.16      2.75 o 
   5  18   2       13.95       20.10      7.05 o 
   6  18   2       55.04       45.71      4.25 o 
   7  18   2       14.88       23.15      3.15 o 
   8  18   2        7.69       17.45      5.09 o 
   9  18   2        7.82       10.30      4.53 o 
  10  18   2        5.89        7.37      3.17 o 
  11  18   2         .05        1.18      3.81 o 
  12  18   2       12.93       23.04      6.09 o 
  13  18   2       11.55        5.88      4.23 o 
   1  19   2        6.07        6.83      3.45 o 
   2  19   2       37.07       29.24      3.81 o 
   3  19   2        9.04       15.97      4.05 o 
   4  19   2        6.21       11.39      6.17 o 
   5  19   2        4.05       12.23      3.47 o 
   6  19   2        8.87       11.12      6.97 o 
   7  19   2        7.95       13.85      3.19 o 
   8  19   2       16.47       21.42      4.55 o 
   9  19   2        1.14        4.13      3.87 o 
  10  19   2        2.04        5.21      3.68 o 
  11  19   2       94.46      126.15     17.46 o 
   0  20   2       17.86       21.22      5.76 o 
   1  20   2       47.64       45.78      5.25 o 
   2  20   2        6.35        9.90      2.93 o 
   3  20   2         .79        7.78      2.90 o 
   4  20   2        5.02        6.06      2.72 o 
   5  20   2       58.97       65.44      5.93 o 
   6  20   2       43.88       51.12      6.28 o 
   7  20   2      105.70      144.77     15.50 o 
   8  20   2        8.24       10.20      8.69 o 
   9  20   2       11.67       19.34      5.25 o 
  10  20   2         .38        3.91      4.03 o 
   1  21   2         .10       -1.18      3.06 o 
   2  21   2       27.03       28.93      4.28 o 
   3  21   2        5.63        8.99      3.15 o 
   4  21   2        4.29        7.88      3.13 o 
   5  21   2         .03         .07      2.95 o 
   6  21   2       13.47       19.90      5.00 o 
   7  21   2       26.12       46.84      8.04 o 
   8  21   2       80.78       85.08     14.56 o 
   0  22   2        1.25        4.62      6.83 o 
   1  22   2       54.88       60.14      9.13 o 
   2  22   2       33.43       31.13      5.38 o 
   3  22   2        1.25        2.62      3.68 o 
   4  22   2        2.58        9.11      3.49 o 
   5  22   2       46.97       52.54      8.44 o 
   1   0   3      288.62      324.93      4.02 o 
   2   0   3       27.51       19.34       .83 o 
   3   0   3       69.90       81.59      1.74 o 
   4   0   3      207.88      211.66      2.76 o 
   5   0   3        3.19        2.87      1.14 o 
   6   0   3      973.31      999.14     16.74 o 
   7   0   3      426.28      452.90      8.38 o 
   8   0   3        7.73        3.81      1.12 o 
   9   0   3      125.08      143.77      4.02 o 
  10   0   3       12.37       13.76      2.36 o 
  11   0   3       44.13       39.42      2.19 o 
  12   0   3       33.87       34.52      2.17 o 
  13   0   3      244.62      230.15     10.41 o 
  14   0   3         .11         .17      2.13 o 
  15   0   3      501.70      466.23     21.21 o 
  16   0   3       22.49       27.65      3.85 o 
  17   0   3      143.84      138.96     14.34 o 
  18   0   3        2.32       10.38      4.53 o 
  19   0   3        2.96       12.48      8.42 o 
  20   0   3        4.27       11.57     13.88 o 
   0   1   3       72.23       71.28      1.90 o 
   1   1   3        1.40        3.02       .76 o 
   2   1   3       75.90       74.85      1.09 o 
   3   1   3      550.49      565.45      4.49 o 
   4   1   3      776.55      744.86      5.60 o 
   5   1   3     1553.96     1664.88     17.82 o 
   6   1   3       21.51       17.29       .77 o 
   7   1   3         .12         .88       .64 o 
   8   1   3        1.56        2.93       .68 o 
   9   1   3       30.11       32.18      1.14 o 
  10   1   3       37.59       39.88      1.37 o 
  11   1   3      107.10       88.31      2.05 o 
  12   1   3         .11        1.01      1.20 o 
  13   1   3        5.97        4.35      1.46 o 
  14   1   3       68.96       54.90      3.25 o 
  15   1   3        3.30        1.59      1.91 o 
  16   1   3       46.90       44.34      3.45 o 
  17   1   3       17.53       19.91      3.24 o 
  18   1   3        8.30       14.83      3.95 o 
  19   1   3       54.08       51.02      6.80 o 
  20   1   3         .05        4.70      3.88 o 
   1   2   3      157.59      147.79      1.68 o 
   2   2   3      276.78      302.46      2.53 o 
   3   2   3      340.02      325.19      2.81 o 
   4   2   3      339.94      343.37      3.00 o 
   5   2   3     1353.50     1431.46     16.27 o 
   6   2   3        1.12        -.10       .61 o 
   7   2   3       54.52       54.84      1.29 o 
   8   2   3        7.87        9.56       .82 o 
   9   2   3         .29        1.64      1.19 o 
  10   2   3       59.62       50.96      1.42 o 
  11   2   3        8.77        4.98      1.86 o 
  12   2   3        9.13        7.56      1.10 o 
  13   2   3        1.84        5.45      1.49 o 
  14   2   3         .87        3.58      1.78 o 
  15   2   3        5.10        4.36      2.72 o 
  16   2   3       20.17       20.93      2.63 o 
  17   2   3      139.01      137.80      9.36 o 
  18   2   3        1.51        5.50      3.24 o 
  19   2   3        1.48        2.00      3.51 o 
  20   2   3        6.70       17.14     12.16 o 
   0   3   3      127.14      112.94      1.71 o 
   1   3   3      945.63     1009.65      7.51 o 
   2   3   3       98.14       85.03      1.71 o 
   3   3   3      135.22      122.15      1.65 o 
   4   3   3       32.47       23.53      1.20 o 
   5   3   3       14.57        8.29       .77 o 
   6   3   3       70.34       66.75      1.76 o 
   7   3   3       23.95       17.84       .85 o 
   8   3   3        5.11        6.26       .66 o 
   9   3   3       30.74       29.66      1.07 o 
  10   3   3       81.45       89.40      1.93 o 
  11   3   3       16.37       18.17      1.32 o 
  12   3   3        1.57        2.82      1.54 o 
  13   3   3       35.38       29.36      2.24 o 
  14   3   3        4.79        6.59      1.72 o 
  15   3   3       18.60       18.46      2.00 o 
  16   3   3       29.68       28.60      3.15 o 
  17   3   3         .50        8.80      3.35 o 
  18   3   3       24.81       34.79      5.24 o 
  19   3   3       43.08       34.17      5.57 o 
  20   3   3        2.00        5.55      4.54 o 
   1   4   3      346.41      372.11      3.12 o 
   2   4   3       75.93       79.24      1.16 o 
   3   4   3      242.70      245.36      3.13 o 
   4   4   3        8.72        5.55       .76 o 
   5   4   3      265.13      262.71      4.64 o 
   6   4   3         .75        1.21       .62 o 
   7   4   3      215.21      210.36      3.52 o 
   8   4   3       80.14       72.71      2.11 o 
   9   4   3       12.70       15.44      1.08 o 
  10   4   3      170.29      157.83      2.83 o 
  11   4   3      126.30      116.39      3.42 o 
  12   4   3        4.51        5.36      1.54 o 
  13   4   3      156.47      154.36      4.29 o 
  14   4   3        2.33        5.22      1.97 o 
  15   4   3        2.91        5.23      2.08 o 
  16   4   3       26.20       27.85      5.21 o 
  17   4   3       12.00       13.37      3.33 o 
  18   4   3        2.99        5.78      4.43 o 
  19   4   3        6.85       13.76      5.03 o 
  20   4   3        1.12        9.71     24.63 o 
   0   5   3       38.55       35.10      1.34 o 
   1   5   3     1548.09     1670.59     19.49 o 
   2   5   3       11.48        6.70       .70 o 
   3   5   3       63.60       55.43      1.26 o 
   4   5   3        6.61        9.16      1.07 o 
   5   5   3       39.47       29.43      1.54 o 
   6   5   3         .41        1.73       .81 o 
   7   5   3         .03         .62       .69 o 
   8   5   3      317.91      326.39      5.40 o 
   9   5   3        3.02        5.02      2.21 o 
  10   5   3      100.34       88.50      3.13 o 
  11   5   3      168.10      162.11      3.55 o 
  12   5   3       34.41       29.99      1.65 o 
  13   5   3        5.74        7.05      1.76 o 
  14   5   3       16.67       18.40      1.82 o 
  15   5   3        6.41        7.54      2.15 o 
  16   5   3        0.00        4.85      2.94 o 
  17   5   3        2.61        8.44      3.43 o 
  18   5   3        1.13        5.27      4.79 o 
  19   5   3        4.99       11.90      4.38 o 
   1   6   3      105.61      124.09      2.31 o 
   2   6   3        5.93       10.00       .89 o 
   3   6   3      336.99      362.95      6.05 o 
   4   6   3       48.67       45.28      2.44 o 
   5   6   3        1.52        1.46       .98 o 
   6   6   3       22.49       23.33      1.06 o 
   7   6   3        9.93        8.59      1.58 o 
   8   6   3       36.03       34.82      2.25 o 
   9   6   3     1196.33     1275.95     17.97 o 
  10   6   3       39.19       36.94      2.27 o 
  11   6   3      108.87      115.76      3.18 o 
  12   6   3       88.60       83.37      2.86 o 
  13   6   3       51.08       47.94      2.70 o 
  14   6   3       18.51       18.49      3.61 o 
  15   6   3       26.41       27.07      2.97 o 
  16   6   3        3.79        5.28      3.07 o 
  17   6   3        6.42       11.82      3.10 o 
  18   6   3        5.26        6.99      3.53 o 
  19   6   3       17.30       33.83      7.49 o 
   0   7   3      322.07      283.08      6.51 o 
   1   7   3       10.83        9.52       .64 o 
   2   7   3        2.15         .86       .56 o 
   3   7   3      313.33      301.58      5.15 o 
   4   7   3        1.12        1.98      1.12 o 
   5   7   3       41.68       33.62      1.70 o 
   6   7   3      272.97      269.95      5.32 o 
   7   7   3      607.20      607.80     10.73 o 
   8   7   3       35.12       33.47      2.33 o 
   9   7   3     1449.55     1527.74     22.64 o 
  10   7   3      140.01      144.61      3.83 o 
  11   7   3       39.76       26.59      1.88 o 
  12   7   3      257.00      278.14      7.34 o 
  13   7   3      270.18      263.36      8.47 o 
  14   7   3         .01        1.41      2.66 o 
  15   7   3        5.37        2.29      2.75 o 
  16   7   3       15.34       23.01      3.36 o 
  17   7   3       70.22       84.19      7.63 o 
  18   7   3        2.96        9.42      4.69 o 
  19   7   3       22.83       19.96      5.51 o 
   1   8   3        5.09        3.40      1.06 o 
   2   8   3       50.98       43.46      1.56 o 
   3   8   3       65.25       85.26      1.78 o 
   4   8   3       57.78       52.83      2.66 o 
   5   8   3      143.17      142.92      3.45 o 
   6   8   3       24.43       19.87      1.64 o 
   7   8   3      280.92      267.14      8.67 o 
   8   8   3      320.85      333.67      7.58 o 
   9   8   3         .60       -1.43      2.05 o 
  10   8   3       14.59       10.07      3.74 o 
  11   8   3     2577.73     2795.39     57.96 o 
  12   8   3        7.09        8.47      6.76 o 
  13   8   3      341.21      335.26     12.15 o 
  14   8   3       69.61       66.99      5.16 o 
  15   8   3      372.37      378.45     23.67 o 
  16   8   3         .01        4.42      4.13 o 
  17   8   3      105.72      112.93      9.33 o 
  18   8   3        3.00        4.90      3.66 o 
  19   8   3         .02        2.50      3.81 o 
   0   9   3        5.19        2.90      1.38 o 
   1   9   3       85.97       76.33      3.08 o 
   2   9   3       43.57       42.62      4.71 o 
   3   9   3        7.33        9.82       .68 o 
   4   9   3        1.08       -1.15      1.20 o 
   5   9   3      150.97      154.19      3.71 o 
   6   9   3       12.44       11.71      1.67 o 
   7   9   3     1175.45     1243.13     26.27 o 
   8   9   3      240.77      239.31      5.69 o 
   9   9   3      125.55      131.37     13.58 o 
  10   9   3       42.75       42.96      2.96 o 
  11   9   3       34.90       33.76      2.61 o 
  12   9   3      100.89       71.58      4.58 o 
  13   9   3       72.41       60.79      4.82 o 
  14   9   3        1.79        7.65      2.71 o 
  15   9   3      329.38      325.16     19.98 o 
  16   9   3       15.23       12.61      3.26 o 
  17   9   3        7.02       12.50      5.16 o 
  18   9   3        2.11       -2.15      4.14 o 
   1  10   3       12.36       10.07      1.24 o 
   2  10   3       14.64       15.88       .96 o 
   3  10   3       14.44       12.40      1.56 o 
   4  10   3       15.33       14.37      1.59 o 
   5  10   3      141.21      142.08      5.99 o 
   6  10   3       31.72       32.22      2.31 o 
   7  10   3      785.27      813.49     18.95 o 
   8  10   3         .02        1.40      4.29 o 
   9  10   3        8.60       14.50      4.40 o 
  10  10   3       38.93       33.49      3.46 o 
  11  10   3         .02        2.58      2.57 o 
  12  10   3       45.32       33.32      3.72 o 
  13  10   3      274.40      292.64     15.79 o 
  14  10   3        1.30        -.27      3.19 o 
  15  10   3      214.74      197.43     15.69 o 
  16  10   3         .06        5.72      4.14 o 
  17  10   3       96.72       88.19     10.00 o 
  18  10   3       12.17       18.28      4.92 o 
   0  11   3       40.20       39.16      3.59 o 
   1  11   3         .17        1.58       .89 o 
   2  11   3        2.98        2.45       .86 o 
   3  11   3      553.33      545.04      9.30 o 
   4  11   3         .17        1.38      1.38 o 
   5  11   3        2.52        5.77      2.58 o 
   6  11   3         .87        1.93      3.19 o 
   7  11   3      556.60      561.22     18.60 o 
   8  11   3       24.45       25.48      2.25 o 
   9  11   3       30.07       29.67      2.83 o 
  10  11   3       29.91       30.54      2.98 o 
  11  11   3        7.94        3.51      2.29 o 
  12  11   3       17.88       20.50      4.51 o 
  13  11   3       14.46       16.89      3.11 o 
  14  11   3       17.69       15.52      4.07 o 
  15  11   3       76.54       69.84      6.79 o 
  16  11   3       13.28        9.13      3.65 o 
  17  11   3        4.63       12.09      4.45 o 
   1  12   3      192.91      197.40      3.56 o 
   2  12   3       67.12       52.82      1.80 o 
   3  12   3      335.04      345.88      8.04 o 
   4  12   3       16.17       11.09      2.01 o 
   5  12   3       68.84       54.26      3.91 o 
   6  12   3         .59        4.40      1.78 o 
   7  12   3      529.49      562.28     14.20 o 
   8  12   3       22.87       17.38      2.46 o 
   9  12   3       55.08       56.35      4.11 o 
  10  12   3         .06        -.77      2.08 o 
  11  12   3       34.27       36.09      3.80 o 
  12  12   3        5.75       12.73      3.70 o 
  13  12   3        3.48       17.32      5.60 o 
  14  12   3        3.87       12.63      5.28 o 
  15  12   3       49.53       43.13      5.42 o 
  16  12   3        4.76       -2.37      3.56 o 
  17  12   3        5.46       12.39     13.30 o 
   0  13   3       50.49       64.90      3.17 o 
   1  13   3        2.73        7.51      2.59 o 
   2  13   3       29.13       26.28      2.86 o 
   3  13   3     1480.38     1532.05     34.20 o 
   4  13   3       12.89       10.33      2.45 o 
   5  13   3         .90        3.00      2.82 o 
   6  13   3       51.13       48.73      3.09 o 
   7  13   3       90.14       75.40      4.04 o 
   8  13   3        7.44       10.32      2.52 o 
   9  13   3       16.35       10.87      2.42 o 
  10  13   3         .14        2.18      2.91 o 
  11  13   3        1.75        7.31      3.35 o 
  12  13   3        6.82       14.11      4.53 o 
  13  13   3       54.87       56.48      6.52 o 
  14  13   3        0.00        8.52      3.92 o 
  15  13   3       12.59        4.51      3.59 o 
  16  13   3       69.76       71.04      9.55 o 
   1  14   3      570.60      596.53     14.42 o 
   2  14   3       41.08       33.73      2.63 o 
   3  14   3      204.56      207.01      7.00 o 
   4  14   3      126.56      128.60      5.42 o 
   5  14   3       41.91       30.59      2.69 o 
   6  14   3        4.48        5.59      2.27 o 
   7  14   3      372.83      386.00     14.66 o 
   8  14   3        6.77        9.26      2.55 o 
   9  14   3       24.08       24.84      3.18 o 
  10  14   3         .29        5.70      4.76 o 
  11  14   3        3.27        3.24      3.67 o 
  12  14   3       19.87       15.30      4.23 o 
  13  14   3       18.25       21.76      4.44 o 
  14  14   3         .82       14.19      4.76 o 
  15  14   3       50.94       61.77      9.13 o 
   0  15   3       46.76       66.11      6.30 o 
   1  15   3        3.26        5.92      3.65 o 
   2  15   3      118.11      124.11      5.72 o 
   3  15   3       20.60       20.25      2.32 o 
   4  15   3      133.63      144.00      6.59 o 
   5  15   3      651.40      674.22     26.55 o 
   6  15   3        5.15        6.01      2.18 o 
   7  15   3       24.51       23.21      3.02 o 
   8  15   3        9.74        8.44      2.80 o 
   9  15   3      131.46      120.28      9.37 o 
  10  15   3        1.61        2.39      4.30 o 
  11  15   3        5.03        8.18      3.39 o 
  12  15   3        6.42        3.49      3.90 o 
  13  15   3      123.41      127.35     14.49 o 
  14  15   3       18.73       30.20      6.35 o 
   1  16   3         .18        3.64      2.38 o 
   2  16   3        4.02        8.01      2.65 o 
   3  16   3      105.59       98.94      6.09 o 
   4  16   3      128.53      130.22      7.89 o 
   5  16   3       83.20       72.97      5.76 o 
   6  16   3       31.36       22.38      5.57 o 
   7  16   3        4.64        6.44      3.55 o 
   8  16   3         .04        1.98      4.10 o 
   9  16   3       89.24       63.82      6.83 o 
  10  16   3        9.55       17.33      9.96 o 
  11  16   3         .01       -2.92      3.28 o 
  12  16   3         .16        9.24      6.11 o 
  13  16   3       54.07       77.85     11.57 o 
   0  17   3       52.98       64.33      8.04 o 
   1  17   3       64.77       57.46      5.91 o 
   2  17   3        4.30        7.16      4.23 o 
   3  17   3        3.02       10.13      3.91 o 
   4  17   3       13.09        9.65      3.79 o 
   5  17   3       64.46       73.57      6.94 o 
   6  17   3         .52        2.87      2.82 o 
   7  17   3       11.13       12.84      4.25 o 
   8  17   3         .06        1.03      3.20 o 
   9  17   3       41.87       47.19      6.79 o 
  10  17   3        4.14       11.57      4.75 o 
  11  17   3       74.44       74.85     12.25 o 
  12  17   3         .02        2.70      5.59 o 
   1  18   3        2.89        7.66      6.51 o 
   2  18   3      130.89      136.56      9.81 o 
   3  18   3         .55        2.12      2.82 o 
   4  18   3       10.21       11.59      4.55 o 
   5  18   3        2.05        7.98      3.58 o 
   6  18   3        9.94        7.60      3.23 o 
   7  18   3        5.03       11.68      4.50 o 
   8  18   3         .40        8.25      4.46 o 
   9  18   3       13.19       20.00      9.06 o 
  10  18   3         .76        7.09      4.71 o 
  11  18   3       25.35       22.27      6.71 o 
   0  19   3       42.49       61.48      8.26 o 
   1  19   3        3.70        -.71      4.34 o 
   2  19   3       17.33       20.26      3.84 o 
   3  19   3        3.65        4.82      3.16 o 
   4  19   3         .78       12.26      3.87 o 
   5  19   3        1.54        6.51      3.66 o 
   6  19   3        3.70        3.74      4.45 o 
   7  19   3        1.72        5.14      5.92 o 
   8  19   3       20.59       31.11      6.95 o 
   9  19   3       76.99      113.11     25.48 o 
   1  20   3       25.56       22.18      5.41 o 
   2  20   3         .13        5.12      3.68 o 
   3  20   3       76.80       86.94     12.99 o 
   4  20   3        1.39        3.07      4.03 o 
   5  20   3       17.92       17.51      6.29 o 
   6  20   3         .09       12.25      5.02 o 
   7  20   3       10.05       13.66     15.81 o 
   0  21   3       48.10       62.24     13.82 o 
   1  21   3        1.46        1.66      3.72 o 
   2  21   3         .33        6.99      5.06 o 
   3  21   3        5.36       11.25      5.92 o 
   4  21   3        1.01        3.48     10.32 o 
   0   0   4     1570.42     1643.85     39.98 o 
   1   0   4      218.98      206.37      4.31 o 
   2   0   4       21.26       16.28      1.49 o 
   3   0   4      276.81      284.62      7.51 o 
   4   0   4       28.85       25.54      2.27 o 
   5   0   4      422.21      426.36      8.55 o 
   6   0   4      264.76      264.49      5.45 o 
   7   0   4        6.95        3.65      1.35 o 
   8   0   4      226.55      219.92      5.41 o 
   9   0   4      323.80      319.45      8.55 o 
  10   0   4       76.57       78.54      4.37 o 
  11   0   4         .32        1.21      1.85 o 
  12   0   4         .17        1.47      1.92 o 
  13   0   4       19.56       10.97      2.75 o 
  14   0   4        1.34        4.59      3.39 o 
  15   0   4       93.32      104.88      8.43 o 
  16   0   4      129.95      107.62     10.94 o 
  17   0   4      167.51      147.16     20.14 o 
  18   0   4       16.98       26.80      7.65 o 
   1   1   4      608.97      617.60      8.20 o 
   2   1   4      364.08      355.39      5.11 o 
   3   1   4      202.76      196.23      3.20 o 
   4   1   4      343.24      335.32      4.88 o 
   5   1   4        2.20        1.81       .88 o 
   6   1   4       80.25       79.36      1.82 o 
   7   1   4        0.00        1.77       .84 o 
   8   1   4       43.13       40.12      1.25 o 
   9   1   4        5.56        9.15      1.07 o 
  10   1   4       41.35       43.93      1.99 o 
  11   1   4        1.55        1.80      1.47 o 
  12   1   4       34.06       27.56      2.21 o 
  13   1   4        1.63        4.64      1.86 o 
  14   1   4       27.11       22.22      3.09 o 
  15   1   4         .03        3.64      2.32 o 
  16   1   4        2.53        2.09      2.63 o 
  17   1   4        6.51        7.29      4.44 o 
  18   1   4       25.06       27.66      5.79 o 
   0   2   4       30.45       23.65      1.37 o 
   1   2   4       20.25       20.12      1.38 o 
   2   2   4      105.89      101.68      1.90 o 
   3   2   4      435.19      436.76      6.08 o 
   4   2   4       17.88       17.81       .97 o 
   5   2   4       62.67       61.74      1.75 o 
   6   2   4       46.07       42.17      1.68 o 
   7   2   4      351.64      368.74      5.86 o 
   8   2   4       31.78       30.57      1.41 o 
   9   2   4       15.56       11.45      1.78 o 
  10   2   4       49.55       43.08      2.11 o 
  11   2   4       15.60       15.31      1.64 o 
  12   2   4       44.69       34.38      2.15 o 
  13   2   4       31.50       32.80      4.85 o 
  14   2   4         .54        1.69      2.58 o 
  15   2   4        6.31       14.13      2.66 o 
  16   2   4       13.67       21.03      4.72 o 
  17   2   4         .15        3.47      3.63 o 
  18   2   4        5.49       18.93      5.53 o 
   1   3   4       28.94       28.28      1.06 o 
   2   3   4         .89        2.36       .84 o 
   3   3   4      187.26      177.16      3.06 o 
   4   3   4       96.86       90.07      1.81 o 
   5   3   4        7.34        7.74       .96 o 
   6   3   4      253.96      267.49      4.37 o 
   7   3   4      437.23      463.40      7.30 o 
   8   3   4       10.05        8.37      1.04 o 
   9   3   4       17.41       19.01      1.45 o 
  10   3   4       11.63        5.20      1.49 o 
  11   3   4       19.73       18.73      1.94 o 
  12   3   4       19.75       23.23      2.32 o 
  13   3   4       12.93        9.32      2.05 o 
  14   3   4        2.37        5.83      2.89 o 
  15   3   4         .50        3.42      3.59 o 
  16   3   4        1.34       -2.79      2.79 o 
  17   3   4         .27        4.08      3.98 o 
  18   3   4        6.14       14.62     17.40 o 
   0   4   4       49.50       43.72      4.29 o 
   1   4   4       36.52       38.41      2.65 o 
   2   4   4        2.48        4.15       .91 o 
   3   4   4      197.45      201.90      3.31 o 
   4   4   4      173.12      180.66      4.78 o 
   5   4   4        1.23        3.31      1.23 o 
   6   4   4      258.62      257.77      4.24 o 
   7   4   4      171.52      157.99      2.89 o 
   8   4   4        7.51        5.92      1.43 o 
   9   4   4       54.33       37.56      2.09 o 
  10   4   4       55.10       47.42      2.28 o 
  11   4   4        1.38        -.23      1.71 o 
  12   4   4       36.93       27.80      2.23 o 
  13   4   4      138.75      134.83      6.81 o 
  14   4   4       47.24       42.34      4.03 o 
  15   4   4        1.52        3.91      3.17 o 
  16   4   4       53.75       47.99      4.94 o 
  17   4   4       18.01       25.48      4.88 o 
  18   4   4        4.20       12.55      4.14 o 
   1   5   4      194.66      196.39      3.53 o 
   2   5   4       29.56       25.52      1.02 o 
   3   5   4        8.54       12.70      1.20 o 
   4   5   4        6.61        5.44       .85 o 
   5   5   4      102.07       92.35      2.13 o 
   6   5   4      202.46      205.29      4.00 o 
   7   5   4       31.61       31.77      2.48 o 
   8   5   4      181.82      168.41      4.35 o 
   9   5   4         .10        1.92      1.33 o 
  10   5   4      126.59      131.81      5.08 o 
  11   5   4      128.55      117.71      6.29 o 
  12   5   4       12.18       18.66      2.28 o 
  13   5   4       64.92       75.98      4.70 o 
  14   5   4         .02        3.53      6.38 o 
  15   5   4      102.91      119.92      9.71 o 
  16   5   4       47.84       41.54      4.75 o 
  17   5   4       51.67       61.27      7.17 o 
  18   5   4        5.77        3.30      5.12 o 
   0   6   4        9.86        9.08      1.04 o 
   1   6   4       10.39        9.52      1.01 o 
   2   6   4        2.79        2.98       .70 o 
   3   6   4       88.42       89.34      2.62 o 
   4   6   4         .11        1.27       .98 o 
   5   6   4         .01        -.21      1.35 o 
   6   6   4       89.70       87.15      3.40 o 
   7   6   4      108.71      102.17      3.30 o 
   8   6   4         .87         .91      2.88 o 
   9   6   4       67.27       70.06      2.83 o 
  10   6   4       37.55       32.23      2.82 o 
  11   6   4      155.50      158.30      7.12 o 
  12   6   4      156.58      154.00      7.39 o 
  13   6   4         .71        2.41      2.22 o 
  14   6   4       17.13        9.80      2.67 o 
  15   6   4       70.49       63.56      5.99 o 
  16   6   4      102.79      119.22     12.07 o 
  17   6   4       31.82       43.61      7.39 o 
   1   7   4        2.03        2.04      2.88 o 
   2   7   4      122.26      115.17      2.54 o 
   3   7   4      158.69      159.01      3.23 o 
   4   7   4       76.08       74.27      3.22 o 
   5   7   4      195.91      206.28      4.46 o 
   6   7   4       61.61       49.52      2.45 o 
   7   7   4      229.64      224.96      6.22 o 
   8   7   4       21.70       21.26      3.45 o 
   9   7   4      135.18      119.86      5.41 o 
  10   7   4      385.92      406.01     14.46 o 
  11   7   4      429.40      453.67     22.51 o 
  12   7   4       75.34       72.10      5.05 o 
  13   7   4        9.12       18.23      4.02 o 
  14   7   4       93.30       97.02      8.21 o 
  15   7   4       35.31       29.55      4.43 o 
  16   7   4       20.79       22.26      4.45 o 
  17   7   4       21.39       26.96      5.65 o 
   0   8   4      185.64      170.99      5.83 o 
   1   8   4       31.53       34.33      1.34 o 
   2   8   4        3.91        3.84      2.82 o 
   3   8   4       85.81       91.22      2.54 o 
   4   8   4      207.61      194.00      4.56 o 
   5   8   4       64.58       63.33      2.63 o 
   6   8   4       53.29       51.57      3.02 o 
   7   8   4      284.28      286.61      7.72 o 
   8   8   4      130.20      129.82      5.45 o 
   9   8   4      310.85      317.00     11.60 o 
  10   8   4      128.84      117.53      5.27 o 
  11   8   4      120.72      135.66      7.79 o 
  12   8   4       15.92       22.73      4.58 o 
  13   8   4      467.40      477.14     31.40 o 
  14   8   4       34.88       21.90      3.70 o 
  15   8   4       96.76       96.59     11.18 o 
  16   8   4        1.13        6.43      3.83 o 
  17   8   4       30.79       46.99      8.14 o 
   1   9   4         .03        2.02      2.06 o 
   2   9   4        2.73        2.43      1.04 o 
   3   9   4       96.70       75.76      2.89 o 
   4   9   4       20.90       19.18      2.36 o 
   5   9   4      122.79      119.77      4.56 o 
   6   9   4      183.00      185.29      5.51 o 
   7   9   4      189.31      185.23      7.77 o 
   8   9   4       31.51       23.63      3.02 o 
   9   9   4       58.41       49.29      3.48 o 
  10   9   4        2.54        2.48      3.22 o 
  11   9   4       19.40       15.75      3.29 o 
  12   9   4       14.88       18.85      4.09 o 
  13   9   4       64.91       58.03      6.50 o 
  14   9   4      127.96      124.55     10.94 o 
  15   9   4        1.37        3.03      3.35 o 
  16   9   4        1.62        7.85      4.14 o 
   0  10   4        9.95        4.48      2.29 o 
   1  10   4       66.87       58.10      2.92 o 
   2  10   4       13.58       12.50      1.77 o 
   3  10   4       15.66       17.12      3.89 o 
   4  10   4       10.76        5.42      1.69 o 
   5  10   4      210.57      212.44      6.23 o 
   6  10   4        3.20        3.35      3.10 o 
   7  10   4       34.62       30.91      3.27 o 
   8  10   4       73.03       69.94      5.27 o 
   9  10   4       66.49       57.54      4.42 o 
  10  10   4       13.56       16.80      2.62 o 
  11  10   4        2.62        8.38      3.28 o 
  12  10   4       50.81       56.71      7.18 o 
  13  10   4        2.23        5.02      4.24 o 
  14  10   4        8.15        7.93      4.29 o 
  15  10   4        4.78       11.46      4.59 o 
  16  10   4       33.32       33.42      6.51 o 
   1  11   4       83.68       72.03      4.37 o 
   2  11   4       70.85       62.29      8.21 o 
   3  11   4       48.59       46.40      3.22 o 
   4  11   4       20.67       18.69      2.37 o 
   5  11   4      118.02       92.71      4.39 o 
   6  11   4       28.82       31.08      3.08 o 
   7  11   4       21.94       19.63      2.35 o 
   8  11   4         .21        4.30      3.36 o 
   9  11   4         .03        3.06      2.47 o 
  10  11   4        3.07        7.20      2.86 o 
  11  11   4       23.23       22.48      4.43 o 
  12  11   4       10.57       15.81      3.81 o 
  13  11   4       65.47       61.76      7.11 o 
  14  11   4       21.52       19.60      5.12 o 
  15  11   4       36.69       47.86      7.49 o 
   0  12   4       92.02       91.59      6.91 o 
   1  12   4        1.37        2.74      2.63 o 
   2  12   4         .09        4.76      2.49 o 
   3  12   4       90.95       79.31      5.19 o 
   4  12   4       42.89       36.07      3.21 o 
   5  12   4       12.44        9.65      2.44 o 
   6  12   4         .88         .09      3.09 o 
   7  12   4         .75        3.67      2.27 o 
   8  12   4       44.68       31.09      6.93 o 
   9  12   4        3.22        4.51      2.35 o 
  10  12   4       63.17       61.42      6.13 o 
  11  12   4         .02       12.03      4.57 o 
  12  12   4       13.08       20.68      4.70 o 
  13  12   4        3.99        1.34      3.89 o 
  14  12   4        0.00        6.20      4.60 o 
   1  13   4      177.62      183.69      9.55 o 
   2  13   4       37.55       39.34      5.25 o 
   3  13   4      224.94      236.34     10.27 o 
   4  13   4       68.96       61.08      4.41 o 
   5  13   4      122.57      108.16      6.50 o 
   6  13   4       40.13       40.92      4.13 o 
   7  13   4         .18        4.25      2.86 o 
   8  13   4        1.74        1.19      2.69 o 
   9  13   4        5.77       10.16      3.14 o 
  10  13   4         .86        6.78      4.60 o 
  11  13   4       58.64       65.98      7.19 o 
  12  13   4        3.08       12.00      7.12 o 
  13  13   4        1.86        4.05      6.17 o 
  14  13   4       12.76       35.64     39.09 o 
   0  14   4      114.48      116.80     11.89 o 
   1  14   4      125.73      104.05      7.77 o 
   2  14   4       41.05       38.54      3.67 o 
   3  14   4       59.43       58.01      4.95 o 
   4  14   4       21.51       30.95      5.20 o 
   5  14   4       15.47        7.23      2.88 o 
   6  14   4        3.07        6.18      3.02 o 
   7  14   4      101.28       91.16      7.57 o 
   8  14   4       47.98       34.84      4.36 o 
   9  14   4       61.94       50.37      6.24 o 
  10  14   4        2.01        1.65      4.27 o 
  11  14   4       18.12       31.91      6.70 o 
  12  14   4       14.26       25.04      6.13 o 
  13  14   4        2.78       20.81     35.08 o 
   1  15   4      268.34      277.60     23.23 o 
   2  15   4      535.40      582.26     42.59 o 
   3  15   4       21.84       22.33      3.51 o 
   4  15   4        1.55        8.23      3.15 o 
   5  15   4       25.09       28.50      4.04 o 
   6  15   4        1.13        8.47      3.43 o 
   7  15   4        9.65       11.17      3.72 o 
   8  15   4       15.51       16.86      4.45 o 
   9  15   4        1.33        9.18      5.07 o 
  10  15   4        8.78        5.79      6.11 o 
  11  15   4       27.20       21.78      5.40 o 
  12  15   4        3.79        8.44      5.17 o 
   0  16   4         .17        8.62      5.44 o 
   1  16   4      284.05      281.90     22.91 o 
   2  16   4      154.44      174.06     13.76 o 
   3  16   4        3.76        6.40      4.02 o 
   4  16   4        4.22        9.15      4.23 o 
   5  16   4       40.33       38.82      4.51 o 
   6  16   4      101.46       90.58      8.63 o 
   7  16   4         .33        7.62      3.81 o 
   8  16   4        1.05        5.67      4.89 o 
   9  16   4        6.33       14.01      4.32 o 
  10  16   4        1.28        3.17      4.29 o 
   1  17   4       42.39       37.04      5.13 o 
   2  17   4        1.21        6.97      3.63 o 
   3  17   4        9.70       17.24      4.03 o 
   4  17   4       13.98       27.79      6.04 o 
   5  17   4       27.85       26.02      5.70 o 
   6  17   4        1.37        2.40      4.97 o 
   7  17   4        2.66       23.92     38.44 o 
   8  17   4       16.64       21.97      5.58 o 
   9  17   4        3.61       -4.12      4.45 o 
   0  18   4      194.08      192.27     28.07 o 
   1  18   4       48.13       63.52      8.30 o 
   2  18   4       60.14       56.94      8.42 o 
   3  18   4       11.37       24.03      6.99 o 
   4  18   4        3.50       11.31      4.75 o 
   5  18   4       48.37       31.32      8.63 o 
   6  18   4       19.06       14.25      5.48 o 
   7  18   4         .71        8.29      5.40 o 
   1  19   4       13.53       22.10      5.90 o 
   2  19   4       18.24       37.87      8.89 o 
   3  19   4       60.13       56.67     10.52 o 
   4  19   4        9.84        6.23     36.53 o 
   1   0   5      263.23      268.65      9.49 o 
   2   0   5     2122.17     2391.83     65.82 o 
   3   0   5       80.69       84.40      5.34 o 
   4   0   5       56.99       50.88      2.51 o 
   5   0   5       96.18      104.98      4.95 o 
   6   0   5        1.79        3.11      2.16 o 
   7   0   5       85.20       80.04      7.35 o 
   8   0   5      152.64      164.03      7.52 o 
   9   0   5        1.57        8.06      2.62 o 
  10   0   5        1.67        3.25      3.52 o 
  11   0   5        2.85       14.43      3.79 o 
  12   0   5         .72        3.82      3.50 o 
  13   0   5        1.09        8.57      3.64 o 
  14   0   5       10.46       11.10      6.34 o 
  15   0   5       16.38       19.41      5.70 o 
  16   0   5       34.78       52.04     35.82 o 
   0   1   5      319.11      312.67     10.33 o 
   1   1   5        0.00        3.60      1.57 o 
   2   1   5      805.38      858.75     16.44 o 
   3   1   5       14.41       16.73      1.51 o 
   4   1   5        1.36        5.00      1.35 o 
   5   1   5         .75        -.65      1.11 o 
   6   1   5       42.74       43.26      2.10 o 
   7   1   5       12.00       15.85      1.54 o 
   8   1   5        2.93        1.77      1.38 o 
   9   1   5       12.09       16.48      1.81 o 
  10   1   5        4.00        3.68      1.68 o 
  11   1   5         .01       -2.42      2.42 o 
  12   1   5       42.82       44.03      4.43 o 
  13   1   5        1.70        6.84      2.77 o 
  14   1   5        4.36        7.89      3.41 o 
  15   1   5       18.91       25.24      4.80 o 
  16   1   5        9.71        8.80      4.53 o 
   1   2   5       42.49       49.63      3.14 o 
   2   2   5      159.72      179.39      4.07 o 
   3   2   5       58.04       55.94      2.08 o 
   4   2   5       63.83       59.56      2.95 o 
   5   2   5       93.05       87.08      2.56 o 
   6   2   5       16.57       14.56      1.96 o 
   7   2   5       11.83       10.23      2.50 o 
   8   2   5        6.67       10.88      2.41 o 
   9   2   5       19.84       19.89      2.09 o 
  10   2   5        5.69        7.30      1.86 o 
  11   2   5        8.87       10.93      4.80 o 
  12   2   5       22.20       30.39      3.32 o 
  13   2   5       10.03       21.03      4.45 o 
  14   2   5        9.28       17.44      3.99 o 
  15   2   5       10.34       10.17      4.59 o 
  16   2   5       14.20       22.25     22.97 o 
   0   3   5      656.27      679.87     18.72 o 
   1   3   5        4.26        5.23      1.16 o 
   2   3   5      103.82      109.80      2.93 o 
   3   3   5         .55         .73      1.97 o 
   4   3   5        3.55        6.15      1.18 o 
   5   3   5      139.50      132.22      4.40 o 
   6   3   5      140.17      136.67      4.76 o 
   7   3   5         .14        2.66      1.68 o 
   8   3   5         .84        2.63      1.71 o 
   9   3   5       32.70       28.91      2.50 o 
  10   3   5       62.43       66.09      4.21 o 
  11   3   5        7.37       11.84      4.12 o 
  12   3   5       63.30       58.08      4.44 o 
  13   3   5         .12        5.62      3.20 o 
  14   3   5       12.26       12.76      4.33 o 
  15   3   5       20.23       27.37     25.50 o 
   1   4   5       62.25       58.45      2.25 o 
   2   4   5        3.44        4.28      1.56 o 
   3   4   5       21.02       25.84      1.47 o 
   4   4   5        5.88        5.72      1.45 o 
   5   4   5       21.25       17.40      3.03 o 
   6   4   5      151.00      146.83      5.11 o 
   7   4   5         .29        2.48      1.86 o 
   8   4   5      102.21       95.34      5.10 o 
   9   4   5       18.15       12.22      2.09 o 
  10   4   5        5.18        5.62      2.28 o 
  11   4   5       39.96       26.23      7.61 o 
  12   4   5       35.66       35.49      6.46 o 
  13   4   5         .96        1.46      2.92 o 
  14   4   5       93.94      105.49     11.83 o 
  15   4   5       13.16        4.22      4.52 o 
   0   5   5       10.39        8.12      2.28 o 
   1   5   5         .01        -.96       .96 o 
   2   5   5       21.44       16.64      1.38 o 
   3   5   5        4.37        5.74      2.44 o 
   4   5   5       24.90       21.98      2.01 o 
   5   5   5        7.27       10.05      1.80 o 
   6   5   5       95.07       85.10      3.71 o 
   7   5   5         .08        2.70      1.74 o 
   8   5   5       21.53       19.11      3.46 o 
   9   5   5       40.13       35.47      3.35 o 
  10   5   5         .09        3.33      2.28 o 
  11   5   5       25.70       18.85      2.79 o 
  12   5   5       66.63       71.27      6.13 o 
  13   5   5       87.32       76.21      7.04 o 
  14   5   5       58.42       76.17      9.44 o 
  15   5   5       40.17       56.16      9.66 o 
   1   6   5       11.29       12.08      1.50 o 
   2   6   5       14.91       17.77      1.69 o 
   3   6   5        3.26        4.73      1.63 o 
   4   6   5        2.22        4.55      1.75 o 
   5   6   5       23.18       24.98      2.61 o 
   6   6   5       40.30       35.70      2.50 o 
   7   6   5       44.84       44.45      3.34 o 
   8   6   5      118.66      115.65      6.39 o 
   9   6   5       10.92       14.95      2.35 o 
  10   6   5         .05        3.81      9.25 o 
  11   6   5       11.59       11.94      4.04 o 
  12   6   5       13.58       19.40      3.57 o 
  13   6   5        3.86        6.39      3.10 o 
  14   6   5      333.04      412.89     39.71 o 
  15   6   5        8.19        6.64      4.79 o 
   0   7   5        2.01        5.43      3.77 o 
   1   7   5       14.07       13.83      1.79 o 
   2   7   5       43.74       39.68      4.37 o 
   3   7   5        2.61        4.25      3.13 o 
   4   7   5      496.81      499.86     16.03 o 
   5   7   5        9.47        9.83      2.65 o 
   6   7   5       82.98       77.08      4.40 o 
   7   7   5        2.06        3.03      2.32 o 
   8   7   5        9.20        8.12      2.33 o 
   9   7   5       36.16       28.44      3.30 o 
  10   7   5       64.55       83.56      6.17 o 
  11   7   5       15.60       20.59      3.62 o 
  12   7   5       17.86       27.38      4.17 o 
  13   7   5       11.86        8.81      3.60 o 
  14   7   5        3.12        2.32      4.60 o 
   1   8   5       12.26       12.80      3.26 o 
   2   8   5      104.72       94.70      4.41 o 
   3   8   5        4.77        4.94      2.72 o 
   4   8   5      134.93      133.04      6.07 o 
   5   8   5       22.49       18.62      3.39 o 
   6   8   5       46.82       40.54      3.30 o 
   7   8   5       18.05       20.20      3.31 o 
   8   8   5        1.50        4.58      3.29 o 
   9   8   5       88.49       92.02     11.36 o 
  10   8   5         .01        4.71      4.03 o 
  11   8   5       55.79       50.12      5.21 o 
  12   8   5       11.98       12.18      3.26 o 
  13   8   5         .54        4.65      3.84 o 
  14   8   5      141.12      161.29     21.27 o 
   0   9   5      143.08      142.72     12.62 o 
   1   9   5       24.67       17.72      3.25 o 
   2   9   5        1.76       -1.91      2.76 o 
   3   9   5        3.84       11.40      2.95 o 
   4   9   5       38.15       34.73      3.32 o 
   5   9   5         .20        4.22      2.68 o 
   6   9   5      208.72      200.06     11.57 o 
   7   9   5         .62        4.72      4.00 o 
   8   9   5       17.50       21.70      4.13 o 
   9   9   5         .73        -.44      2.82 o 
  10   9   5        3.70        6.05      3.32 o 
  11   9   5        7.31        4.14      3.31 o 
  12   9   5       21.76       29.66      5.55 o 
  13   9   5        0.00        -.71      3.86 o 
   1  10   5       37.73       34.78      4.24 o 
   2  10   5         .04        2.33      5.85 o 
   3  10   5        5.67        3.26      2.62 o 
   4  10   5        3.26        8.33      3.45 o 
   5  10   5       28.87       33.24      4.11 o 
   6  10   5       18.37       14.94      2.88 o 
   7  10   5       29.99       28.28      4.73 o 
   8  10   5       12.75       21.26      5.37 o 
   9  10   5        1.59         .15      3.74 o 
  10  10   5         .48        3.93      4.15 o 
  11  10   5        2.38        2.34      3.96 o 
  12  10   5       43.67       44.52     10.13 o 
  13  10   5         .06        2.49      6.30 o 
   0  11   5      206.99      221.95     19.78 o 
   1  11   5       15.82       24.03      4.15 o 
   2  11   5       22.95       16.91      3.46 o 
   3  11   5       22.89       20.27      3.41 o 
   4  11   5       39.12       43.44      4.79 o 
   5  11   5        3.42       10.44      3.70 o 
   6  11   5       70.64       70.79      6.07 o 
   7  11   5        2.07        2.66      3.53 o 
   8  11   5       33.85       42.46      5.49 o 
   9  11   5       22.75       12.56      3.14 o 
  10  11   5        7.39        2.73      4.08 o 
  11  11   5        2.13        8.50      5.82 o 
  12  11   5       33.19       39.86      7.93 o 
   1  12   5        4.31        6.49      3.64 o 
   2  12   5        8.45       10.43      3.86 o 
   3  12   5        1.39        3.38      3.46 o 
   4  12   5        5.02       12.62      4.03 o 
   5  12   5       10.74        7.15      3.68 o 
   6  12   5       10.19       14.89      4.46 o 
   7  12   5         .92        1.99      3.45 o 
   8  12   5         .09        5.00      3.10 o 
   9  12   5         .14        5.55      5.69 o 
  10  12   5       66.09       65.98     11.61 o 
  11  12   5        3.41        9.18      6.05 o 
   0  13   5       64.14       75.15     11.82 o 
   1  13   5        1.92        1.99      5.27 o 
   2  13   5      108.43      115.10     11.45 o 
   3  13   5       21.53       14.73      4.15 o 
   4  13   5        4.64        5.96      3.39 o 
   5  13   5       17.46       17.85      4.74 o 
   6  13   5        2.21        9.16      5.42 o 
   7  13   5         .77        2.88      3.94 o 
   8  13   5        7.34       15.24      6.18 o 
   9  13   5       15.43       30.97      7.78 o 
  10  13   5        4.60        8.53      6.59 o 
   1  14   5       12.15       22.26      4.97 o 
   2  14   5       51.74       36.06      5.08 o 
   3  14   5       11.63       18.59      4.29 o 
   4  14   5         .85        3.09      3.82 o 
   5  14   5       34.43       32.08      5.47 o 
   6  14   5        4.45       10.60      4.70 o 
   7  14   5         .09       16.59      6.69 o 
   8  14   5        6.04       18.76     13.52 o 
   9  14   5        4.57        3.46      4.80 o 
   0  15   5      582.70      649.78    105.23 o 
   1  15   5        3.06       -2.04      4.92 o 
   2  15   5       75.67       65.98      9.36 o 
   3  15   5        1.70        6.77      8.85 o 
   4  15   5       13.59       23.42      6.33 o 
   5  15   5        2.97        7.43      4.96 o 
   6  15   5       45.82       56.33     10.28 o 
   7  15   5        1.23        9.28      7.38 o 
   1  16   5       74.56       71.80     12.42 o 
   2  16   5      146.58      181.99     28.32 o 
   3  16   5       23.69       28.11      6.53 o 
   4  16   5       82.84      103.52     15.32 o 
   5  16   5       10.99       20.49     26.96 o 
   0   0   6     1376.24     1534.69    128.73 o 
   1   0   6         .96        4.50      3.60 o 
   2   0   6       21.42       21.76      3.67 o 
   3   0   6       12.68       21.10      4.51 o 
   4   0   6      233.59      244.56     20.71 o 
   5   0   6       30.51       26.64      5.96 o 
   6   0   6       94.88      132.31     13.31 o 
   7   0   6         .73        6.57      3.76 o 
   8   0   6         .15        5.27      4.65 o 
   9   0   6       84.24       95.63     12.17 o 
  10   0   6       10.06        3.92      4.42 o 
  11   0   6        5.02       32.41     17.14 o 
  12   0   6       10.24       11.79      7.77 o 
   1   1   6      185.53      195.24      8.92 o 
   2   1   6       91.54       99.90      5.95 o 
   3   1   6        3.19        4.66      1.94 o 
   4   1   6      215.07      217.23     12.27 o 
   5   1   6         .33        2.43      2.24 o 
   6   1   6        1.68        5.93      4.01 o 
   7   1   6         .59        5.15      2.64 o 
   8   1   6        5.84       10.87      2.94 o 
   9   1   6        1.99        6.05      2.62 o 
  10   1   6       18.14       14.93      3.43 o 
  11   1   6       10.07       17.16      5.80 o 
  12   1   6        5.62        3.70      4.69 o 
   0   2   6      199.45      207.63     15.25 o 
   1   2   6        8.88        9.36      2.39 o 
   2   2   6        4.54        7.66      2.36 o 
   3   2   6        9.88       14.09      2.35 o 
   4   2   6       45.53       42.86      3.61 o 
   5   2   6        0.00        2.77      2.74 o 
   6   2   6         .01        7.16      2.56 o 
   7   2   6       24.98       24.28      3.92 o 
   8   2   6       21.25       26.98      3.98 o 
   9   2   6        6.70        3.14      3.08 o 
  10   2   6       34.53       41.70      5.31 o 
  11   2   6        2.78        1.89      5.01 o 
  12   2   6         .31        8.05      3.77 o 
   1   3   6        6.76        9.67      2.42 o 
   2   3   6       23.39       15.98      2.73 o 
   3   3   6       34.67       38.09      3.27 o 
   4   3   6       70.37       68.97      5.19 o 
   5   3   6       20.98       24.49      3.70 o 
   6   3   6       30.31       28.57      3.43 o 
   7   3   6        9.91       14.46      3.17 o 
   8   3   6       33.22       35.15      4.24 o 
   9   3   6         .71        5.51      3.11 o 
  10   3   6       64.98       56.15      6.63 o 
  11   3   6        2.30        7.86      3.86 o 
  12   3   6       35.55       29.30      8.65 o 
   0   4   6        1.03       13.22      8.80 o 
   1   4   6       59.74       54.77      4.81 o 
   2   4   6         .93        2.11      2.81 o 
   3   4   6        9.98       11.57      2.81 o 
   4   4   6       80.58       81.45     12.70 o 
   5   4   6       27.79       24.44      2.94 o 
   6   4   6      101.82      100.53      8.02 o 
   7   4   6       34.38       30.45      3.95 o 
   8   4   6       24.95       24.61      3.29 o 
   9   4   6         .49        4.15      2.82 o 
  10   4   6        7.30       18.19      5.91 o 
  11   4   6         .13        1.15      3.25 o 
   1   5   6         .89        4.38      2.81 o 
   2   5   6         .02        2.23      4.98 o 
   3   5   6        1.14        2.59      3.74 o 
   4   5   6        8.08        8.36      2.42 o 
   5   5   6      186.26      207.58     14.53 o 
   6   5   6        0.00        7.56      3.17 o 
   7   5   6         .69         .74      2.86 o 
   8   5   6       26.85       26.20      4.03 o 
   9   5   6       12.55       12.13      3.39 o 
  10   5   6       35.31       44.33     35.06 o 
  11   5   6         .22        1.88      3.37 o 
   0   6   6        4.08       13.78      7.36 o 
   1   6   6        1.47       -1.27      6.66 o 
   2   6   6         .10        3.18      4.65 o 
   3   6   6         .19        1.77      2.72 o 
   4   6   6         .03        3.26      3.15 o 
   5   6   6       29.00       32.27      3.93 o 
   6   6   6       46.81       36.99      4.07 o 
   7   6   6       12.29       18.03      5.21 o 
   8   6   6       18.87       21.38      4.66 o 
   9   6   6       17.91       12.46      3.84 o 
  10   6   6      100.07       97.66     12.41 o 
  11   6   6        8.90       14.68      4.94 o 
   1   7   6        3.23        5.68      6.26 o 
   2   7   6       91.40       86.36      8.73 o 
   3   7   6      100.93       99.10      9.31 o 
   4   7   6        4.07       11.61      5.70 o 
   5   7   6        2.02        6.34      2.76 o 
   6   7   6      120.31      104.91      9.07 o 
   7   7   6       30.78       30.36      4.36 o 
   8   7   6        8.31       12.01      3.98 o 
   9   7   6       38.30       42.86      6.97 o 
  10   7   6       41.25       37.29      5.95 o 
   0   8   6       16.07        4.43      5.63 o 
   1   8   6        3.35        1.56      3.38 o 
   2   8   6       29.90       28.40      4.24 o 
   3   8   6       12.06       25.91      6.02 o 
   4   8   6       11.74       12.35      3.25 o 
   5   8   6        4.94        5.22      3.11 o 
   6   8   6       35.13       38.18      5.14 o 
   7   8   6       35.97       41.02      5.88 o 
   8   8   6       45.69       65.64     10.17 o 
   9   8   6        5.90        2.30      3.24 o 
   1   9   6        8.21         .15      3.53 o 
   2   9   6       16.08       10.81      4.19 o 
   3   9   6       12.43        7.38      4.23 o 
   4   9   6        2.94         .72      3.43 o 
   5   9   6       16.24       12.98      4.15 o 
   6   9   6       13.01       19.33      5.31 o 
   7   9   6       20.05       30.50     39.03 o 
   8   9   6       29.94       29.23      5.92 o 
   0  10   6        1.13       17.33      7.23 o 
   1  10   6        7.26       15.31      4.55 o 
   2  10   6         .24        6.73      4.09 o 
   3  10   6        1.43        1.48      3.53 o 
   4  10   6        8.71        7.27      4.37 o 
   5  10   6         .54        7.58      4.39 o 
   6  10   6        3.63       11.48      5.13 o 
   7  10   6        3.19       15.27      5.48 o 
   1  11   6        9.72       15.25      4.58 o 
   2  11   6       36.88       30.37      6.22 o 
   3  11   6         .71        5.57      4.67 o 
   4  11   6        5.29        0.00      5.51 o 
   5  11   6        3.64        3.67      4.47 o 
   6  11   6        1.84        4.71      4.49 o 
   0  12   6         .71       12.02      6.56 o 
   1  12   6       19.54       28.01     11.40 o 
   2  12   6        2.99       10.59      4.57 o 
   3  12   6        1.04       11.44      4.89 o 
   4  12   6        1.38        9.79      6.29 o 
   1   0   7        6.08       10.73     11.52 o 
   2   0   7       62.26       90.69     27.91 o 
   3   0   7        5.91        5.66      5.48 o 
   4   0   7       46.50       59.01     14.10 o 
   5   0   7         .65       13.05      6.71 o 
   0   1   7       37.78       43.40     21.16 o 
   1   1   7       10.94       19.94      5.38 o 
   2   1   7        2.02        8.22      5.45 o 
   3   1   7       65.89       69.62     14.07 o 
   4   1   7       36.80       31.25      7.16 o 
   5   1   7       48.31       59.85     12.72 o 
   1   2   7         .01        9.24     16.45 o 
   2   2   7        7.82       16.81      8.19 o 
   3   2   7        5.76        1.68      6.53 o 
   4   2   7         .42        2.67      4.02 o 
   0   3   7       43.82       41.66     13.73 o 
   1   3   7        2.00       10.55      7.31 o 
   2   3   7       13.88       17.93      6.58 o 
   3   3   7        2.36       -5.39      5.39 o 
   4   3   7       60.15       57.93      9.58 o 
   1   4   7        6.74        1.43      5.96 o 
   2   4   7       17.74       14.68      5.04 o 
   3   4   7        2.25        5.11      5.87 o 
   0   5   7       15.15       13.82     72.64 o 
   1   5   7       16.93       18.99      5.99 o 
   2   5   7        7.62       13.42      7.39 o 
                                                 
